# Supplementary material for: Thermodynamic metabolic modeling of growth and bioproduction potential of the acetogen Acetobacterium woodii with and without redox cofactor swaps
Source: Synth Syst Biotechnol. 2026 Jun 13;14:546–59. doi: 10.1016/j.synbio.2026.05.007 (PMC13279740; doi:10.1016/j.synbio.2026.05.007)
Supplement: Multimedia component 1 [file mmc1.xlsx]

## Sheet: Index
					Supplementary Tables
Thermodynamic metabolic modeling of growth and bioproduction potential of the acetogen Acetobacterium woodii with and without redox cofactor swaps
Jasmin Bauer1, Axel von Kamp1, Stefan Pflügl2, Steffen Klamt1,*
1Max Planck Institute for Dynamics of Complex Technical Systems, Magdeburg, Sandtorstr. 1, Germany
2Institute for Chemical, Environmental and Bioscience Engineering, Technische Universität Wien, Gumpendorfer Straße 1a, 1060 Vienna, Austria
*Corresponding author: klamt@mpi-magdeburg.mpg.de
Content supplements:
Suppl_1:	Overview of dG°' values calculated by eQuilibrator (and explanations if a dG°' value could not be calculated or used)
Suppl_2:	Overview of substrates and products included in the model with model IDs and references
Suppl_3:	Metabolic flux analysis using the constructed stoichiometric model and experimental data from Neuendorf et al., Metabolic Engineering. 2021;68:68–85.
Suppl_4:	MDF-optimal solutions for selected growth rates in the wild-type model and different TCOSA model variants
Suppl_5:	Results from groth-coupled product flux maximizations for 4 different substrate regimens and 15 products,
	each calculated for the wild-type model and for the TCOSA model with up to 1 or up to 5 possible redox cofactor swaps.
	Constraints used: µ≥0.02 h-1; MDF≥0.1 kJ/mol; Acetate excretion is blocked.

## Sheet: Suppl. Table 1
Source	Reaction ID	Name	dG0 (kJ/mol)	Num Compartments	Equation	Notes
Wildtype	12DGR		0	1	h2o_c + pa_CA_c --> 12dgr_CA_c + pi_c	eQuilibrator could not determine dG0
Wildtype	12PPDStex	(S)-Propane-1,2-diol transport via diffusion (extracellular to periplasm)	0	2	12ppd__S_e <=> 12ppd__S_p	Transport reaction (assumed 0)
Wildtype	12PPDStpp	(S)-Propane-1,2-diol facilitated transport (periplasm)	0	2	12ppd__S_p <=> 12ppd__S_c	Transport reaction (assumed 0)
Wildtype	13PPDH	1,3-propanediol dehydrogenase	-17.6207	1	3hppnl_c + h_c + nadh_c <=> 13ppd_c + nad_c
TCOSA	13PPDH_ORIGINAL_NAD_TCOSA	1,3-propanediol dehydrogenase	-17.6207	1	3hppnl_c + h_c + nadh_c <=> 13ppd_c + nad_c
TCOSA	13PPDH_VARIANT_FDX_TCOSA	1,3-propanediol dehydrogenase	-38.278	1	3hppnl_c + fdxrd_c + 2.0 h_c <=> 13ppd_c + fdxox_c	Ferredoxin corrected
TCOSA	13PPDH_VARIANT_NADP_TCOSA	1,3-propanediol dehydrogenase	-17.6229	1	3hppnl_c + h_c + nadph_c <=> 13ppd_c + nadp_c
Wildtype	2BTOLtex	2-Butanol transporter external	0	2	2btol_e <=> 2btol_p	Transport reaction (assumed 0)
Wildtype	2BTOLtpp	2-Butanol passive diffusion	0	2	2btol_p <=> 2btol_c	Transport reaction (assumed 0)
Wildtype	2PPOHtex	Isopropanol transport via diffusion (extracellular to periplasm)	0	2	2ppoh_p <=> 2ppoh_e	Transport reaction (assumed 0)
Wildtype	2PPOHtrpp	Isopropanol reversible transport via proton symport (periplasm)	0	2	2ppoh_c <=> 2ppoh_p	Transport reaction (assumed 0)
Heterologous	3HBALALD_HET	Aldehyde dehydrogenase (NAD+)	0	1	3hbcoa__R_c + h_c + nadh_c <=> 3hbal__R_c + coa_c + nad_c	eQuilibrator could not determine dG0
Heterologous	3HBCOAH_HET	(R)-3-Hydroxybutanoate hydrolase	-34.7398	1	3hbcoa__R_c + h2o_c <=> bhb_c + coa_c + h_c
Wildtype	3HPADHi_3HPCOAHYD	3-Hydroxypropanal Dehydrogenase + 3-hydroxyisobutyryl-CoA hydrolase	-14.1952	1	3hppnl_c + coa_c + nad_c --> 3hpcoa_c + h_c + nadh_c
TCOSA	3HPADHi_3HPCOAHYD_ORIGINAL_NAD_TCOSA	3-Hydroxypropanal Dehydrogenase + 3-hydroxyisobutyryl-CoA hydrolase	-14.1952	1	3hppnl_c + coa_c + nad_c --> 3hpcoa_c + h_c + nadh_c
TCOSA	3HPADHi_3HPCOAHYD_VARIANT_FDX_TCOSA	3-Hydroxypropanal Dehydrogenase + 3-hydroxyisobutyryl-CoA hydrolase	6.46208	1	3hppnl_c + coa_c + fdxox_c --> 3hpcoa_c + fdxrd_c + 2.0 h_c	Ferredoxin corrected
TCOSA	3HPADHi_3HPCOAHYD_VARIANT_NADP_TCOSA	3-Hydroxypropanal Dehydrogenase + 3-hydroxyisobutyryl-CoA hydrolase	-14.1931	1	3hppnl_c + coa_c + nadp_c --> 3hpcoa_c + h_c + nadph_c
Wildtype	3HPPK	3-Hydroxypropanoate kinase	0	1	3hpp_c + atp_c <=> 3hpapp_c + adp_c	eQuilibrator could not determine dG0
Wildtype	3HPPTA	3-Hydroxypropionyl-CoA:phosphate 3-hydroxypropionyltransferase	0	1	3hpcoa_c + pi_c <=> 3hpapp_c + coa_c	eQuilibrator could not determine dG0
Wildtype	3OAR140	3-oxoacyl-[acyl-carrier-protein] reductase (n-C14:0)	0	1	3omrsACP_c + h_c + nadph_c <=> 3hmrsACP_c + nadp_c	eQuilibrator could not determine dG0
TCOSA	3OAR140_ORIGINAL_NADP_TCOSA	3-oxoacyl-[acyl-carrier-protein] reductase (n-C14:0)	0	1	3omrsACP_c + h_c + nadph_c <=> 3hmrsACP_c + nadp_c	eQuilibrator could not determine dG0
TCOSA	3OAR140_VARIANT_FDX_TCOSA	3-oxoacyl-[acyl-carrier-protein] reductase (n-C14:0)	0	1	3omrsACP_c + fdxrd_c + 2.0 h_c <=> 3hmrsACP_c + fdxox_c	eQuilibrator could not determine dG0; Ferredoxin corrected
TCOSA	3OAR140_VARIANT_NAD_TCOSA	3-oxoacyl-[acyl-carrier-protein] reductase (n-C14:0)	0	1	3omrsACP_c + h_c + nadh_c <=> 3hmrsACP_c + nad_c	eQuilibrator could not determine dG0
Wildtype	3OAS140	3-oxoacyl-[acyl-carrier-protein] synthase (n-C14:0)	0	1	ddcaACP_c + h_c + malACP_c --> 3omrsACP_c + ACP_c + co2_c	eQuilibrator could not determine dG0
Wildtype	5DOAN	5'-deoxyadenosine nuclosidase	-13.0161	1	dad_5_c + h2o_c --> 5drib_c + ade_c
Wildtype	A5PISO	Arabinose-5-phosphate isomerase	-2.44153	1	ru5p__D_c <=> ara5p_c
Heterologous	AACL_HET	Acetoacetate carboxy-lyase	-12.4417	1	acac_c + h_c --> acetone_c + co2_c
Heterologous	AACOAH_HET	Acetoacetyl-CoA hydrolase	-6.10308	1	aacoa_c + ac_c <=> acac_c + accoa_c
Heterologous	AACOAR_HET	Acetoacetyl-CoA reductase	-14.2884	1	aacoa_c + h_c + nadph_c <=> 3hbcoa__R_c + nadp_c
Heterologous	ACACT1r_HET	Acetyl-CoA C-acetyltransferase	24.9668	1	2.0 accoa_c <=> aacoa_c + coa_c
Heterologous	ACACT2r_HET	Acetyl-CoA C-acyltransferase (butanoyl-CoA) (r)	30.4304	1	accoa_c + btcoa_c <=> 3ohcoa_c + coa_c
Wildtype	ACALD	Acetaldehyde dehydrogenase (acetylating)	-20.6778	1	acald_c + coa_c + nad_c <=> accoa_c + h_c + nadh_c
Heterologous	ACALDAOR_HET	Acetaldehyde aldehyde:ferredoxin oxidoreductase	34.9802	1	ac_c + fdxrd_c + 3.0 h_c <=> acald_c + fdxox_c + h2o_c	Ferredoxin corrected
TCOSA	ACALD_ORIGINAL_NAD_TCOSA	Acetaldehyde dehydrogenase (acetylating)	-20.6778	1	acald_c + coa_c + nad_c <=> accoa_c + h_c + nadh_c
TCOSA	ACALD_VARIANT_FDX_TCOSA	Acetaldehyde dehydrogenase (acetylating)	-0.0204795	1	acald_c + coa_c + fdxox_c <=> accoa_c + fdxrd_c + 2.0 h_c	Ferredoxin corrected
TCOSA	ACALD_VARIANT_NADP_TCOSA	Acetaldehyde dehydrogenase (acetylating)	-20.6756	1	acald_c + coa_c + nadp_c <=> accoa_c + h_c + nadph_c
Wildtype	ACALDtex	Acetaldehyde transport via diffusion (extracellular to periplasm)	0	2	acald_e <=> acald_p	Transport reaction (assumed 0)
Wildtype	ACALDtpp	Acetaldehyde reversible transport (periplasm)	0	2	acald_p <=> acald_c	Transport reaction (assumed 0)
Wildtype	ACCOAC	Acetyl-CoA carboxylase	-9.09767	1	accoa_c + atp_c + hco3_c --> adp_c + h_c + malcoa_c + pi_c
Wildtype	ACETONEtex	Acetone transport via diffusion (extracellular to periplasm)	0	2	acetone_p <=> acetone_e	Transport reaction (assumed 0)
Wildtype	ACETONEtrpp	Acetone reversible transport via proton symport (periplasm)	0	2	acetone_c <=> acetone_p	Transport reaction (assumed 0)
Wildtype	ACGK	Acetylglutamate kinase	24.6659	1	acglu_c + atp_c --> acg5p_c + adp_c
Wildtype	ACGS	N-acetylglutamate synthase	-25.7244	1	accoa_c + glu__L_c --> acglu_c + coa_c + h_c
Wildtype	ACHBS	2-aceto-2-hydroxybutanoate synthase	-18.2978	1	2obut_c + h_c + pyr_c --> 2ahbut_c + co2_c
Wildtype	ACKr	Acetate kinase	13.9904	1	ac_c + atp_c <=> actp_c + adp_c
Heterologous	ACLDC_HET	Acetolactate decarboxylase	-14.4444	1	alac__S_c + h_c <=> actn__R_c + co2_c
Wildtype	ACLS	Acetolactate synthase	-27.0182	1	h_c + 2.0 pyr_c --> alac__S_c + co2_c
Wildtype	ACODA	Acetylornithine deacetylase	-7.14106	1	acorn_c + h2o_c --> ac_c + orn_c
Wildtype	ACONTa	Aconitase (half-reaction A, Citrate hydro-lyase)	8.46945	1	cit_c <=> acon_C_c + h2o_c
Wildtype	ACONTb	Aconitase (half-reaction B, Isocitrate hydro-lyase)	-1.62307	1	acon_C_c + h2o_c <=> icit_c
Wildtype	ACOTA	Acetylornithine transaminase	-3.22329	1	acorn_c + akg_c <=> acg5sa_c + glu__L_c
Wildtype	ACTD2	Acetoin dehydrogenase	-6.31325	1	actn__R_c + coa_c + nad_c <=> acald_c + accoa_c + h_c + nadh_c
TCOSA	ACTD2_ORIGINAL_NAD_TCOSA	Acetoin dehydrogenase	-6.31325	1	actn__R_c + coa_c + nad_c <=> acald_c + accoa_c + h_c + nadh_c
TCOSA	ACTD2_VARIANT_FDX_TCOSA	Acetoin dehydrogenase	14.344	1	actn__R_c + coa_c + fdxox_c <=> acald_c + accoa_c + fdxrd_c + 2.0 h_c	Ferredoxin corrected
TCOSA	ACTD2_VARIANT_NADP_TCOSA	Acetoin dehydrogenase	-6.3111	1	actn__R_c + coa_c + nadp_c <=> acald_c + accoa_c + h_c + nadph_c
Wildtype	ACTNtex	Acetoin transporter external	0	2	actn__R_e <=> actn__R_p	Transport reaction (assumed 0)
Wildtype	ACTNtpp	Acetoin pasive diffusion	0	2	actn__R_p <=> actn__R_c	Transport reaction (assumed 0)
Wildtype	ACt2rpp	Acetate reversible transport via proton symport (periplasm)	0	2	ac_p + h_p <=> ac_c + h_c	Transport reaction (assumed 0)
Wildtype	ACtex	Acetate transport via diffusion (extracellular to periplasm)	0	2	ac_e <=> ac_p	Transport reaction (assumed 0)
Wildtype	ADCL	4-aminobenzoate synthase	-91.0192	1	4adcho_c --> 4abz_c + h_c + pyr_c
Wildtype	ADCS	4-amino-4-deoxychorismate synthase	-18.0615	1	chor_c + gln__L_c --> 4adcho_c + glu__L_c
Wildtype	ADK1	Adenylate kinase	0.334459	1	amp_c + atp_c + h_c <=> 2.0 adp_c
Wildtype	ADNK1	Adenosine kinase	-15.0694	1	adn_c + atp_c --> adp_c + amp_c + h_c
Wildtype	ADSK	Adenylyl-sulfate kinase	-17.4148	1	aps_c + atp_c --> adp_c + h_c + paps_c
Wildtype	ADSL1r	Adenylsuccinate lyase	16.2191	1	dcamp_c <=> amp_c + fum_c
Wildtype	ADSL2r	Adenylosuccinate lyase	23.8784	1	25aics_c <=> aicar_c + fum_c
Wildtype	ADSS	Adenylosuccinate synthase	-0.573193	1	asp__L_c + gtp_c + imp_c --> dcamp_c + gdp_c + 2.0 h_c + pi_c
Wildtype	AGAT2	Fatty Acid biosynthesis	0	1	1ag3p_CA_c + 0.12 c17cycACP_c + 0.05 c19cycACP_c + 0.19 hdACP_c + 0.03 myrsACP_c + 0.04 olACP_c + 0.54 palmACP_c + 0.03 stracp_c --> ACP_c + pa_CA_c	eQuilibrator could not determine dG0
Wildtype	AGPR	N-acetyl-g-glutamyl-phosphate reductase	4.48211	1	acg5sa_c + nadp_c + pi_c <=> acg5p_c + h_c + nadph_c
TCOSA	AGPR_ORIGINAL_NADP_TCOSA	N-acetyl-g-glutamyl-phosphate reductase	4.48211	1	acg5sa_c + nadp_c + pi_c <=> acg5p_c + h_c + nadph_c
TCOSA	AGPR_VARIANT_FDX_TCOSA	N-acetyl-g-glutamyl-phosphate reductase	25.1373	1	acg5sa_c + fdxox_c + pi_c <=> acg5p_c + fdxrd_c + 2.0 h_c	Ferredoxin corrected
TCOSA	AGPR_VARIANT_NAD_TCOSA	N-acetyl-g-glutamyl-phosphate reductase	4.47997	1	acg5sa_c + nad_c + pi_c <=> acg5p_c + h_c + nadh_c
Wildtype	AHCYSNS	S-adenosylhomocysteine nucleosidase	-16.3682	1	ahcys_c + h2o_c --> ade_c + rhcys_c
Wildtype	AHSERL2	homoserine O-acetyltransferase	-62.6011	1	achms_c + h2s_c --> ac_c + h_c + hcys__L_c
Wildtype	AICART	Phosphoribosylaminoimidazolecarboxamide formyltransferase	12.749	1	10fthf_c + aicar_c <=> fprica_c + thf_c
Wildtype	AIRC2	Phosphoribosylaminoimidazole carboxylase	-56.3811	1	air_c + atp_c + hco3_c --> 5caiz_c + adp_c + 2.0 h_c + pi_c
Wildtype	AIRC3	Phosphoribosylaminoimidazole carboxylase (mutase rxn)	0	1	5aizc_c <=> 5caiz_c + h_c	dG0 relaxed to 0 to enable growth
Wildtype	AKGDH	2-Oxogluterate dehydrogenase	-7.55714	1	akg_c + coa_c + fdxox_c <=> co2_c + fdxrd_c + h_c + succoa_c	Ferredoxin corrected
TCOSA	AKGDH_ORIGINAL_FDX_TCOSA	2-Oxogluterate dehydrogenase	-7.55714	1	akg_c + coa_c + fdxox_c <=> co2_c + fdxrd_c + h_c + succoa_c	Ferredoxin corrected
TCOSA	AKGDH_VARIANT_NADP_TCOSA	2-Oxogluterate dehydrogenase	-28.2123	1	akg_c + coa_c + nadp_c <=> co2_c + nadph_c + succoa_c
TCOSA	AKGDH_VARIANT_NAD_TCOSA	2-Oxogluterate dehydrogenase	-28.2144	1	akg_c + coa_c + nad_c <=> co2_c + nadh_c + succoa_c
Wildtype	ALAALAr	D-alanine-D-alanine ligase (reversible)	-27.9616	1	2.0 ala__D_c + atp_c <=> adp_c + alaala_c + h_c + pi_c
Wildtype	ALAD_L	L-alanine dehydrogenase	33.573	1	ala__L_c + h2o_c + nad_c --> h_c + nadh_c + nh4_c + pyr_c
TCOSA	ALAD_L_ORIGINAL_NAD_TCOSA	L-alanine dehydrogenase	33.573	1	ala__L_c + h2o_c + nad_c --> h_c + nadh_c + nh4_c + pyr_c
TCOSA	ALAD_L_VARIANT_FDX_TCOSA	L-alanine dehydrogenase	54.2303	1	ala__L_c + fdxox_c + h2o_c --> fdxrd_c + 2.0 h_c + nh4_c + pyr_c	Ferredoxin corrected
TCOSA	ALAD_L_VARIANT_NADP_TCOSA	L-alanine dehydrogenase	33.5751	1	ala__L_c + h2o_c + nadp_c --> h_c + nadph_c + nh4_c + pyr_c
Wildtype	ALAR	Alanine racemase	-0.0409771	1	ala__L_c <=> ala__D_c
Wildtype	ALAtN1	L-alanine reversible transport via sodium symport	0	2	ala__L_c + na1_c <=> ala__L_p + na1_p	Transport reaction (assumed 0)
Wildtype	ALAtex	L-alanine transport via diffusion (extracellular to periplasm)	0	2	ala__L_e <=> ala__L_p	Transport reaction (assumed 0)
Heterologous	ALCD20y_HET	Isopropanol dehydrogenase (NADP)	3.68381	1	2ppoh_c + nadp_c <=> acetone_c + h_c + nadph_c
Wildtype	ALCD2x	Alcohol dehydrogenase (ethanol)	18.0625	1	etoh_c + nad_c <=> acald_c + h_c + nadh_c
TCOSA	ALCD2x_ORIGINAL_NAD_TCOSA	Alcohol dehydrogenase (ethanol)	18.0625	1	etoh_c + nad_c <=> acald_c + h_c + nadh_c
TCOSA	ALCD2x_VARIANT_FDX_TCOSA	Alcohol dehydrogenase (ethanol)	38.7198	1	etoh_c + fdxox_c <=> acald_c + fdxrd_c + 2.0 h_c	Ferredoxin corrected
TCOSA	ALCD2x_VARIANT_NADP_TCOSA	Alcohol dehydrogenase (ethanol)	18.0646	1	etoh_c + nadp_c <=> acald_c + h_c + nadph_c
Wildtype	ALCD3ir	Alcohol dehydrogenase propanal	-21.7701	1	h_c + nadh_c + ppal_c --> nad_c + ppoh_c
TCOSA	ALCD3ir_ORIGINAL_NAD_TCOSA	Alcohol dehydrogenase propanal	-21.7701	1	h_c + nadh_c + ppal_c --> nad_c + ppoh_c
TCOSA	ALCD3ir_VARIANT_FDX_TCOSA	Alcohol dehydrogenase propanal	-42.4274	1	fdxrd_c + 2.0 h_c + ppal_c --> fdxox_c + ppoh_c	Ferredoxin corrected
TCOSA	ALCD3ir_VARIANT_NADP_TCOSA	Alcohol dehydrogenase propanal	-21.7722	1	h_c + nadph_c + ppal_c --> nadp_c + ppoh_c
Heterologous	ALCD4nad_HET	Alcohol dehydrogenase (butanol) (NADH)	-20.5843	1	btal_c + h_c + nadh_c <=> btoh_c + nad_c
Heterologous	ALCD4nadp_HET	Alcohol dehydrogenase (butanol) (NADPH)	-20.5864	1	btal_c + h_c + nadph_c <=> btoh_c + nadp_c
Heterologous	ALDR_HET	Aldehyde reductase	0	1	3hbal__R_c + h_c + nadph_c <=> btd13__R_c + nadp_c	eQuilibrator could not determine dG0
Heterologous	ALD_HET	Alcohol decarboxylase	-15.6193	1	btnn_c + h_c + nadh_c <=> 2btol_c + nad_c
Wildtype	AMAOTr	Adenosylmethionine-8-amino-7-oxononanoate transaminase	-1.21544	1	8aonn_c + amet_c <=> amob_c + dann_c
Wildtype	AMPMS2	4-amino-2-methyl-5-phosphomethylpyrimidine synthetase	-183.093	1	air_c + h2o_c + nad_c --> 4ampm_c + 2.0 for_c + 3.0 h_c + nadh_c
TCOSA	AMPMS2_ORIGINAL_NAD_TCOSA	4-amino-2-methyl-5-phosphomethylpyrimidine synthetase	-183.093	1	air_c + h2o_c + nad_c --> 4ampm_c + 2.0 for_c + 3.0 h_c + nadh_c
TCOSA	AMPMS2_VARIANT_FDX_TCOSA	4-amino-2-methyl-5-phosphomethylpyrimidine synthetase	-162.436	1	air_c + fdxox_c + h2o_c --> 4ampm_c + fdxrd_c + 2.0 for_c + 4.0 h_c	Ferredoxin corrected
TCOSA	AMPMS2_VARIANT_NADP_TCOSA	4-amino-2-methyl-5-phosphomethylpyrimidine synthetase	-183.091	1	air_c + h2o_c + nadp_c --> 4ampm_c + 2.0 for_c + 3.0 h_c + nadph_c
Wildtype	ANPRT	Anthranilate phosphoribosyltransferase	-62.8133	1	anth_c + prpp_c --> h_c + ppi_c + pran_c
Wildtype	ANS	Anthranilate synthase	-109.082	1	chor_c + gln__L_c --> anth_c + glu__L_c + h_c + pyr_c
Wildtype	AOXSr2	8-amino-7-oxononanoate synthase	0	1	ala__L_c + pimACP_c --> 8aonn_c + ACP_c + co2_c	eQuilibrator could not determine dG0
Wildtype	APRAUR	5-amino-6-(5-phosphoribosylamino)uracil reductase	-25.2786	1	5apru_c + h_c + nadph_c --> 5aprbu_c + nadp_c
TCOSA	APRAUR_ORIGINAL_NADP_TCOSA	5-amino-6-(5-phosphoribosylamino)uracil reductase	-25.2786	1	5apru_c + h_c + nadph_c --> 5aprbu_c + nadp_c
TCOSA	APRAUR_VARIANT_FDX_TCOSA	5-amino-6-(5-phosphoribosylamino)uracil reductase	-45.9337	1	5apru_c + fdxrd_c + 2.0 h_c --> 5aprbu_c + fdxox_c	Ferredoxin corrected
TCOSA	APRAUR_VARIANT_NAD_TCOSA	5-amino-6-(5-phosphoribosylamino)uracil reductase	-25.2764	1	5apru_c + h_c + nadh_c --> 5aprbu_c + nad_c
Wildtype	ARGSL	Argininosuccinate lyase	-9.62984	1	argsuc_c <=> arg__L_c + fum_c
Wildtype	ARGSS	Argininosuccinate synthase	16.8771	1	asp__L_c + atp_c + citr__L_c --> amp_c + argsuc_c + 2.0 h_c + ppi_c
Wildtype	ASAD	Aspartate-semialdehyde dehydrogenase	-24.2062	1	aspsa_c + nadp_c + pi_c <=> 4pasp_c + h_c + nadph_c
TCOSA	ASAD_ORIGINAL_NADP_TCOSA	Aspartate-semialdehyde dehydrogenase	-24.2062	1	aspsa_c + nadp_c + pi_c <=> 4pasp_c + h_c + nadph_c
TCOSA	ASAD_VARIANT_FDX_TCOSA	Aspartate-semialdehyde dehydrogenase	-3.55107	1	aspsa_c + fdxox_c + pi_c <=> 4pasp_c + fdxrd_c + 2.0 h_c	Ferredoxin corrected
TCOSA	ASAD_VARIANT_NAD_TCOSA	Aspartate-semialdehyde dehydrogenase	-24.2084	1	aspsa_c + nad_c + pi_c <=> 4pasp_c + h_c + nadh_c
Wildtype	ASNS2	Asparagine synthetase	-25.6749	1	asp__L_c + atp_c + nh4_c --> amp_c + asn__L_c + 2.0 h_c + ppi_c
Wildtype	ASP1DC	Aspartate 1-decarboxylase	-16.8917	1	asp__L_c + h_c --> ala_B_c + co2_c
Wildtype	ASPCT	Aspartate carbamoyltransferase	-22.4684	1	asp__L_c + cbp_c --> cbasp_c + h_c + pi_c
Wildtype	ASPK	Aspartate kinase	21.8484	1	asp__L_c + atp_c <=> 4pasp_c + adp_c
Wildtype	ASPO5	L-aspartate oxidase	0.0702015	1	asp__L_c + fum_c --> iasp_c + succ_c
Wildtype	ASPTA	Aspartate transaminase	2.8357	1	akg_c + asp__L_c <=> glu__L_c + oaa_c
Wildtype	ATPM	ATP maintenance requirement	-29.6418	1	atp_c + h2o_c --> adp_c + h_c + pi_c
Wildtype	ATPPRT	ATP phosphoribosyltransferase	0	1	atp_c + prpp_c --> h_c + ppi_c + prbatp_c	dG0 relaxed to 0 to enable growth
Wildtype	ATPS_na	ATP synthase (Na+ associated)	-27.5315	2	adp_c + h_c + 3.3 na1_p + pi_c <=> atp_c + h2o_c + 3.3 na1_c
Wildtype	BETBCC	Glycine betaine uptake through BCC transporter	-2.85	2	glyb_p + na1_p <=> glyb_c + na1_c	Manually curated value for sodium transport
Wildtype	BETMT	Glycine betaine methyltransferase	8.56215	1	glyb_c + thf_c --> 5mthf_c + dmgly_c
Wildtype	BETtex	Glycine betaine transport (extracellular to periplasm)	0	2	glyb_p <=> glyb_e	Transport reaction (assumed 0)
Wildtype	BHBtpp	Transport of (R)-3-Hydroxybutanoate	0	2	bhb_c + h_c --> bhb_p + h_p	Transport reaction (assumed 0)
Wildtype	BPNT	3',5'-bisphosphate nucleotidase	-7.67233	1	h2o_c + pap_c --> amp_c + pi_c
Heterologous	BTCOARx_HET	Butyryl-coA reductase (NADH)	10.5254	1	btcoa_c + h_c + nadh_c <=> btal_c + coa_c + nad_c
Wildtype	BTD13tex	(R)-butane-1,3-diol transporter external	0	2	btd13__R_e <=> btd13__R_p	Transport reaction (assumed 0)
Wildtype	BTD13tpp	(R)-butane-1,3-diol passive diffusion	0	2	btd13__R_p <=> btd13__R_c	Transport reaction (assumed 0)
Wildtype	BTDD_RR	(R,R)-Butane-2,3-diol:NAD+ oxidoreductase	12.2601	1	btd_RR_c + nad_c <=> actn__R_c + h_c + nadh_c
TCOSA	BTDD_RR_ORIGINAL_NAD_TCOSA	(R,R)-Butane-2,3-diol:NAD+ oxidoreductase	12.2601	1	btd_RR_c + nad_c <=> actn__R_c + h_c + nadh_c
TCOSA	BTDD_RR_VARIANT_FDX_TCOSA	(R,R)-Butane-2,3-diol:NAD+ oxidoreductase	32.9174	1	btd_RR_c + fdxox_c <=> actn__R_c + fdxrd_c + 2.0 h_c	Ferredoxin corrected
TCOSA	BTDD_RR_VARIANT_NADP_TCOSA	(R,R)-Butane-2,3-diol:NAD+ oxidoreductase	12.2623	1	btd_RR_c + nadp_c <=> actn__R_c + h_c + nadph_c
Heterologous	BTDD_RS_HET	(R,S)-Butane-2,3-diol:NAD+ oxidoreductase	13.9397	1	btd_RS_c + nad_c <=> actn__R_c + h_c + nadh_c
Wildtype	BTDDtex	Butanediol transporter external	0	2	btd_RR_e <=> btd_RR_p	Transport reaction (assumed 0)
Wildtype	BTDDtpp	Butanediol pasive diffusion	0	2	btd_RR_p <=> btd_RR_c	Transport reaction (assumed 0)
Wildtype	BTNNtex	Butanone transporter external	0	2	btnn_e <=> btnn_p	Transport reaction (assumed 0)
Wildtype	BTNNtpp	Butanone passive diffusion	0	2	btnn_p <=> btnn_c	Transport reaction (assumed 0)
Wildtype	BTOHtex	Butanol transporter external	0	2	btoh_e <=> btoh_p	Transport reaction (assumed 0)
Wildtype	BTOHtpp	Butanol passive diffusion	0	2	btoh_p <=> btoh_c	Transport reaction (assumed 0)
Wildtype	BTS5	Biotin synthase	0	1	2fe2s_c + amet_c + dtbt_c --> 2fe1s_c + btn_c + dad_5_c + h_c + met__L_c	eQuilibrator could not determine dG0
Heterologous	BUTAOR_HET	Butyrate aldehyde:ferredoxin oxidoreductase	29.1804	1	but_c + fdxrd_c + 3.0 h_c <=> btal_c + fdxox_c + h2o_c	Ferredoxin corrected
Heterologous	BUTKr_HET	Butyrate kinase	-32.0116	1	adp_c + butpi_c <=> atp_c + but_c
Wildtype	BUTtex	Butyrate transporter external	0	2	but_e <=> but_p	Transport reaction (assumed 0)
Wildtype	BUTtpp	Butyrate passive diffusion	0	2	but_p <=> but_c	Transport reaction (assumed 0)
Wildtype	CA2tex	Calcium (Ca+2) transport via diffusion (extracellular to periplasm)	0	2	ca2_e <=> ca2_p	Transport reaction (assumed 0)
Wildtype	CAFtex	Caffeate transport (extracellular to periplasma)	0	2	caf_e <=> caf_p	Transport reaction (assumed 0)
Wildtype	CAFtpp	Caffeate transport (periplasma to cytoplasma)	0	2	caf_p <=> caf_c	Transport reaction (assumed 0)
Wildtype	CARBO	Biomass synthesis	0	1	2.057 udpg_c + 4.114 udpgal_c --> carbo_CA_c + 6.171 udp_c	eQuilibrator could not determine dG0
Wildtype	CAtpp	Calcium transporter	0	2	ca2_c <=> ca2_p	Transport reaction (assumed 0)
Wildtype	CBMKr	Carbamate kinase	0	1	atp_c + co2_c + nh4_c <=> adp_c + cbp_c + 2.0 h_c	dG0 relaxed to 0 to enable growth
Wildtype	CCL	Caffeate-CoA ligase	-0.637101	1	atp_c + caf_c + coa_c <=> adp_c + cafcoa_c + pi_c
Heterologous	CCOA_HET	Aldehyde dehydrogenase (NAD+)	3.72238	1	3hbcoa__R_c <=> ctncoa_c + h2o_c
Wildtype	CCR	Caffeyl-CoA reductase	-35.4188	1	cafcoa_c + fdxox_c + 2.0 nadh_c <=> fdxrd_c + hcafcoa_c + 2.0 nad_c	Ferredoxin corrected
Wildtype	CCT	Caffeate CoA-transferase	-0.122786	1	caf_c + hcafcoa_c <=> cafcoa_c + hcaf_c
Wildtype	CDPMEK	4-(cytidine 5'-diphospho)-2-C-methyl-D-erythritol kinase	-9.57979	1	4c2me_c + atp_c --> 2p4c2me_c + adp_c + h_c
Wildtype	CHORM	Chorismate mutase	-48.6694	1	chor_c --> pphn_c
Wildtype	CHORS	Chorismate synthase	-45.5605	1	3psme_c --> chor_c + pi_c
Wildtype	CHRPL	Chorismate pyruvate lyase	-112.943	1	chor_c --> 4hbz_c + pyr_c
Wildtype	CITMS	Citramalate synthase	-32.0776	1	accoa_c + h2o_c + pyr_c <=> citm_c + coa_c + h_c
Wildtype	CITMtex	Citramalate transport via diffusion (extracellular to periplasm)	0	2	citm_p <=> citm_e	Transport reaction (assumed 0)
Wildtype	CITMtrpp	Citramalate reversible transport via proton symport (periplasm)	0	2	citm_c + 2.0 h_c <=> citm_p + 2.0 h_p	Transport reaction (assumed 0)
Wildtype	CLt3_2pp	Chloride transport out via proton antiport (2:1) (periplasm)	0	2	2.0 cl_p + h_c --> 2.0 cl_c + h_p	Transport reaction (assumed 0)
Wildtype	CLtex	Chloride (Cl-1) transport via diffusion (extracellular to periplasm)	0	2	cl_e <=> cl_p	Transport reaction (assumed 0)
Wildtype	CO2tex	CO2 transport via diffusion (extracellular to periplasm)	0	2	co2_e <=> co2_p	Transport reaction (assumed 0)
Wildtype	CO2tpp	CO2 transporter via diffusion (periplasm)	0	2	co2_p <=> co2_c	Transport reaction (assumed 0)
Wildtype	COBALT2tex	Cobalt (Co+2) transport via diffusion (extracellular to periplasm)	0	2	cobalt2_e <=> cobalt2_p	Transport reaction (assumed 0)
Wildtype	COBALT2tpp	Cobalt transport in via permease (no H+)	0	2	cobalt2_p --> cobalt2_c	Transport reaction (assumed 0)
Wildtype	CODH4	Carbon monoxide dehydrogenase / acetyl-CoA synthase 2	28.3204	1	co2_c + fdxrd_c + 2.0 h_c <=> co_c + fdxox_c + h2o_c	Ferredoxin corrected
TCOSA	CODH4_ORIGINAL_FDX_TCOSA	Carbon monoxide dehydrogenase / acetyl-CoA synthase 2	28.3204	1	co2_c + fdxrd_c + 2.0 h_c <=> co_c + fdxox_c + h2o_c	Ferredoxin corrected
TCOSA	CODH4_VARIANT_NADP_TCOSA	Carbon monoxide dehydrogenase / acetyl-CoA synthase 2	48.9755	1	co2_c + h_c + nadph_c <=> co_c + h2o_c + nadp_c
TCOSA	CODH4_VARIANT_NAD_TCOSA	Carbon monoxide dehydrogenase / acetyl-CoA synthase 2	48.9776	1	co2_c + h_c + nadh_c <=> co_c + h2o_c + nad_c
Wildtype	COtex	CO transport via diffusion (extracellular to periplasm)	0	2	co_e <=> co_p	Transport reaction (assumed 0)
Wildtype	COtpp	CO transport via diffusion (periplasm to cytosol)	0	2	co_p <=> co_c	Transport reaction (assumed 0)
Wildtype	CPMPS	Cyclic pyranopterin monophosphate synthase	0	1	gtp_c + h2o_c --> cpmp_c + h_c + ppi_c	eQuilibrator could not determine dG0
Wildtype	CS	Citrate synthase	-38.7612	1	accoa_c + h2o_c + oaa_c --> cit_c + coa_c + h_c
Wildtype	CTECOAI7	3-cis-2-trans-enoyl-CoA isomerase	0	1	hdcoa_c <=> h_c + hdd2coa_c	eQuilibrator could not determine dG0
Wildtype	CTPS2	CTP synthase (glutamine)	-20.9646	1	atp_c + gln__L_c + h2o_c + utp_c --> adp_c + ctp_c + glu__L_c + 2.0 h_c + pi_c
Wildtype	CU2tex	Copper (Cu+2) transport via diffusion (extracellular to periplasm)	0	2	cu2_e <=> cu2_p	Transport reaction (assumed 0)
Wildtype	CU2tpp	Copper transport in via permease (no H+)	0	2	cu2_p --> cu2_c	Transport reaction (assumed 0)
Wildtype	CYSS	Cysteine synthase	-51.2826	1	acser_c + h2s_c --> ac_c + cys__L_c + h_c
Wildtype	CYSTL	Cystathionine b-lyase	2.43319	1	cyst__L_c + h2o_c --> hcys__L_c + nh4_c + pyr_c
Wildtype	CYTK1	Cytidylate kinase (CMP)	1.81475	1	atp_c + cmp_c + h_c <=> adp_c + cdp_c
Wildtype	DADK	Deoxyadenylate kinase	3.27894	1	atp_c + damp_c + h_c <=> adp_c + dadp_c
Wildtype	DALAt2pp	D-alanine transport in via proton symport (periplasm)	0	2	ala__D_p + h_p --> ala__D_c + h_c	Transport reaction (assumed 0)
Wildtype	DAPDC	Diaminopimelate decarboxylase	-15.492	1	26dap__M_c + h_c --> co2_c + lys__L_c
Wildtype	DAPE	Diaminopimelate epimerase	-1.65338	1	26dap_LL_c <=> 26dap__M_c
Wildtype	DB4PS	3,4-Dihydroxy-2-butanone-4-phosphate synthase	-88.2031	1	ru5p__D_c --> db4p_c + for_c + h_c
Wildtype	DBTS	Dethiobiotin synthase	5.12293	1	atp_c + co2_c + dann_c --> adp_c + dtbt_c + 3.0 h_c + pi_c
Wildtype	DDPA	3-deoxy-D-arabino-heptulosonate 7-phosphate synthetase	-74.352	1	e4p_c + h2o_c + pep_c --> 2dda7p_c + pi_c
Wildtype	DGK	Glycerophospholipid metabolism	0	1	12dgr_CA_c + atp_c --> adp_c + h_c + pa_CA_c	eQuilibrator could not determine dG0
Wildtype	DHAD1	Dihydroxy-acid dehydratase (2,3-dihydroxy-3-methylbutanoate)	-36.9307	1	23dhmb_c --> 3mob_c + h2o_c
Wildtype	DHAD2	Dihydroxy-acid dehydratase (2,3-dihydroxy-3-methylpentanoate)	-36.9283	1	23dhmp_c --> 3mop_c + h2o_c
Wildtype	DHAPT	Dihydroxyacetone phosphotransferase	-39.9381	1	dha_c + pep_c --> dhap_c + pyr_c
Wildtype	DHAtex	Dihydroxyacetone transport via diffusion (extracellular to periplasm)	0	2	dha_e <=> dha_p	Transport reaction (assumed 0)
Wildtype	DHAtpp	Dihydroxyacetone transport via facilitated diffusion (periplasm)	0	2	dha_p <=> dha_c	Transport reaction (assumed 0)
Wildtype	DHDH	dihydroorotate dehydrogenase (NAD+)	6.60766	1	dhor__S_c + nad_c --> h_c + nadh_c + orot_c
TCOSA	DHDH_ORIGINAL_NAD_TCOSA	dihydroorotate dehydrogenase (NAD+)	6.60766	1	dhor__S_c + nad_c --> h_c + nadh_c + orot_c
TCOSA	DHDH_VARIANT_FDX_TCOSA	dihydroorotate dehydrogenase (NAD+)	27.2649	1	dhor__S_c + fdxox_c --> fdxrd_c + 2.0 h_c + orot_c	Ferredoxin corrected
TCOSA	DHDH_VARIANT_NADP_TCOSA	dihydroorotate dehydrogenase (NAD+)	6.6098	1	dhor__S_c + nadp_c --> h_c + nadph_c + orot_c
Wildtype	DHDPRy	Dihydrodipicolinate reductase (NADPH)	-21.1003	1	23dhdp_c + h_c + nadph_c --> nadp_c + thdp_c
TCOSA	DHDPRy_ORIGINAL_NADP_TCOSA	Dihydrodipicolinate reductase (NADPH)	-21.1003	1	23dhdp_c + h_c + nadph_c --> nadp_c + thdp_c
TCOSA	DHDPRy_VARIANT_FDX_TCOSA	Dihydrodipicolinate reductase (NADPH)	-41.7554	1	23dhdp_c + fdxrd_c + 2.0 h_c --> fdxox_c + thdp_c	Ferredoxin corrected
TCOSA	DHDPRy_VARIANT_NAD_TCOSA	Dihydrodipicolinate reductase (NADPH)	-21.0981	1	23dhdp_c + h_c + nadh_c --> nad_c + thdp_c
Wildtype	DHDPS	Dihydrodipicolinate synthase	-128.203	1	aspsa_c + pyr_c --> 23dhdp_c + 2.0 h2o_c + h_c
Wildtype	DHFR	Dihydrofolate reductase	-18.8233	1	dhf_c + h_c + nadph_c <=> nadp_c + thf_c
TCOSA	DHFR_ORIGINAL_NADP_TCOSA	Dihydrofolate reductase	-18.8233	1	dhf_c + h_c + nadph_c <=> nadp_c + thf_c
TCOSA	DHFR_VARIANT_FDX_TCOSA	Dihydrofolate reductase	-39.4785	1	dhf_c + fdxrd_c + 2.0 h_c <=> fdxox_c + thf_c	Ferredoxin corrected
TCOSA	DHFR_VARIANT_NAD_TCOSA	Dihydrofolate reductase	-18.8212	1	dhf_c + h_c + nadh_c <=> nad_c + thf_c
Wildtype	DHFS	Dihydrofolate synthase	-20.3257	1	atp_c + dhpt_c + glu__L_c --> adp_c + dhf_c + h_c + pi_c
Wildtype	DHNPA2r	Dihydroneopterin aldolase reversible	7.15402	1	dhnpt_c <=> 6hmhpt_c + gcald_c
Wildtype	DHORDfum	Fumarate dependent DHORD	-51.5387	1	dhor__S_c + fum_c --> orot_c + succ_c
Wildtype	DHORTS	Dihydroorotase	-7.28887	1	dhor__S_c + h2o_c <=> cbasp_c + h_c
Wildtype	DHPPDA2	Diaminohydroxyphosphoribosylaminopryrimidine deaminase (25drapp)	0	1	25drapp_c + h2o_c + h_c --> 5apru_c + nh4_c	dG0 relaxed to 0 to enable growth
Wildtype	DHPS2	Dihydropteroate synthase	-62.4151	1	4abz_c + 6hmhptpp_c --> dhpt_c + ppi_c
Wildtype	DHPTDCs2	4,5-dihydroxy-2,3-pentanedione cyclization (spontaneous)	-22.5385	1	dhptd_c --> mdhdhf_c
Wildtype	DHQS	3-dehydroquinate synthase	-150.327	1	2dda7p_c --> 3dhq_c + pi_c
Wildtype	DHQTi	3-dehydroquinate dehydratase, irreversible	-5.29025	1	3dhq_c --> 3dhsk_c + h2o_c
Wildtype	DMATT	Dimethylallyltranstransferase	-79.8537	1	dmpp_c + ipdp_c --> grdp_c + h_c + ppi_c
Wildtype	DMGLYtex	Dimethylglycine transport (extracellular to periplasm)	0	2	dmgly_e <=> dmgly_p	Transport reaction (assumed 0)
Wildtype	DMGLYtpp	Dimethylglycine transport (periplasm)	0	2	dmgly_p <=> dmgly_c	Transport reaction (assumed 0)
Wildtype	DNA	Biomass synthesis	-	1	4.394 atp_c + 1.1 datp_c + 0.538 dctp_c + 0.473 dgtp_c + 1.133 dttp_c + 4.394 h2o_c --> 4.394 adp_c + dna_CA_c + 4.394 pi_c + 3.244 ppi_c	Pseudoreaction of biomass synthesis (dG0 not defined)
Wildtype	DNMPPA	Dihydroneopterin monophosphate dephosphorylase	-8.82499	1	dhpmp_c + h2o_c --> dhnpt_c + pi_c
Wildtype	DNTPPA	Dihydroneopterin triphosphate pyrophosphatase	-54.0083	1	ahdt_c + h2o_c --> dhpmp_c + h_c + ppi_c
Wildtype	DPCOAK	Dephospho-CoA kinase	2.69445	1	atp_c + dpcoa_c --> adp_c + coa_c + h_c
Wildtype	DPR	2-dehydropantoate 2-reductase	-15.9613	1	2dhp_c + h_c + nadph_c --> nadp_c + pant__R_c
TCOSA	DPR_ORIGINAL_NADP_TCOSA	2-dehydropantoate 2-reductase	-15.9613	1	2dhp_c + h_c + nadph_c --> nadp_c + pant__R_c
TCOSA	DPR_VARIANT_FDX_TCOSA	2-dehydropantoate 2-reductase	-36.6164	1	2dhp_c + fdxrd_c + 2.0 h_c --> fdxox_c + pant__R_c	Ferredoxin corrected
TCOSA	DPR_VARIANT_NAD_TCOSA	2-dehydropantoate 2-reductase	-15.9591	1	2dhp_c + h_c + nadh_c --> nad_c + pant__R_c
Heterologous	DRPA_HET	Deoxyribose-phosphate aldolase	0	1	2.0 acald_c <=> 3hbal__R_c	eQuilibrator could not determine dG0
Wildtype	DTMPK	DTMP kinase	-1.65953	1	atp_c + dtmp_c + h_c <=> adp_c + dtdp_c
Wildtype	DURIK1	Deoxyuridine kinase (ATP:Deoxyuridine)	-16.516	1	atp_c + duri_c --> adp_c + dump_c + h_c
Wildtype	DURIPP	Deoxyuridine phosphorylase	4.81398	1	duri_c + pi_c <=> 2dr1p_c + ura_c
Wildtype	DXPRIi	1-deoxy-D-xylulose reductoisomerase	-12.9817	1	dxyl5p_c + h_c + nadph_c --> 2me4p_c + nadp_c
TCOSA	DXPRIi_ORIGINAL_NADP_TCOSA	1-deoxy-D-xylulose reductoisomerase	-12.9817	1	dxyl5p_c + h_c + nadph_c --> 2me4p_c + nadp_c
TCOSA	DXPRIi_VARIANT_FDX_TCOSA	1-deoxy-D-xylulose reductoisomerase	-33.6368	1	dxyl5p_c + fdxrd_c + 2.0 h_c --> 2me4p_c + fdxox_c	Ferredoxin corrected
TCOSA	DXPRIi_VARIANT_NAD_TCOSA	1-deoxy-D-xylulose reductoisomerase	-12.9795	1	dxyl5p_c + h_c + nadh_c --> 2me4p_c + nad_c
Wildtype	DXPS	1-deoxy-D-xylulose 5-phosphate synthase	-29.1772	1	g3p_c + h_c + pyr_c --> co2_c + dxyl5p_c
Wildtype	D_LACt2pp	D-lactate transport via proton symport (periplasm)	0	2	h_p + lac__D_p <=> h_c + lac__D_c	Transport reaction (assumed 0)
Wildtype	D_LACtex	D-lactate transport via diffusion (extracellular to periplasm)	0	2	lac__D_e <=> lac__D_p	Transport reaction (assumed 0)
Wildtype	E4PD	Erythrose 4-phosphate dehydrogenase	-52.0461	1	e4p_c + h2o_c + nad_c <=> 4per_c + 2.0 h_c + nadh_c
TCOSA	E4PD_ORIGINAL_NAD_TCOSA	Erythrose 4-phosphate dehydrogenase	-52.0461	1	e4p_c + h2o_c + nad_c <=> 4per_c + 2.0 h_c + nadh_c
TCOSA	E4PD_VARIANT_FDX_TCOSA	Erythrose 4-phosphate dehydrogenase	-31.3888	1	e4p_c + fdxox_c + h2o_c <=> 4per_c + fdxrd_c + 3.0 h_c	Ferredoxin corrected
TCOSA	E4PD_VARIANT_NADP_TCOSA	Erythrose 4-phosphate dehydrogenase	-52.0439	1	e4p_c + h2o_c + nadp_c <=> 4per_c + 2.0 h_c + nadph_c
Heterologous	ECOAH2_HET	3-hydroxyacyl-CoA dehydratase (3-hydroxyhexanoyl-CoA)	0.683399	1	3hhcoa_c <=> h2o_c + hx2coa_c
Wildtype	ENO	Enolase	-3.81084	1	2pg_c <=> h2o_c + pep_c
Wildtype	ETOHtex	Ethanol transport via diffusion (extracellular to periplasm)	0	2	etoh_e <=> etoh_p	Transport reaction (assumed 0)
Wildtype	ETOHtrpp	Ethanol reversible transport via diffusion (periplasm)	0	2	etoh_p <=> etoh_c	Transport reaction (assumed 0)
Wildtype	FADRx	FAD reductase	-15.5046	1	fad_c + h_c + nadh_c --> fadh2_c + nad_c
TCOSA	FADRx_ORIGINAL_NAD_TCOSA	FAD reductase	-15.5046	1	fad_c + h_c + nadh_c --> fadh2_c + nad_c
TCOSA	FADRx_VARIANT_FDX_TCOSA	FAD reductase	-36.1619	1	fad_c + fdxrd_c + 2.0 h_c --> fadh2_c + fdxox_c	Ferredoxin corrected
TCOSA	FADRx_VARIANT_NADP_TCOSA	FAD reductase	-15.5068	1	fad_c + h_c + nadph_c --> fadh2_c + nadp_c
Wildtype	FBA	Fructose-bisphosphate aldolase	23.1637	1	fdp_c <=> dhap_c + g3p_c
Wildtype	FBP	Fructose-bisphosphatase	-7.47588	1	fdp_c + h2o_c --> f6p_c + pi_c
Wildtype	FE2tex	Iron (II) transport via diffusion (extracellular to periplasm)	0	2	fe2_e <=> fe2_p	Transport reaction (assumed 0)
Wildtype	FE2tpp	Iron (+2) transport in via permease (no H+)	0	2	fe2_p --> fe2_c	Transport reaction (assumed 0)
Wildtype	FE3abcpp	Iron (III) transport via ABC system (periplasm to cytoplasm)	0	2	atp_c + fe3_p + h2o_c --> adp_c + fe3_c + h_c + pi_c	Transport reaction (assumed 0)
Wildtype	FE3tex	Iron (III) transport via diffusion (extracellular to periplasm)	0	2	fe3_e <=> fe3_p	Transport reaction (assumed 0)
Wildtype	FLDR2	Flavodoxin reductase (NADPH)	0	1	2.0 flxso_c + h_c + nadph_c --> 2.0 flxr_c + nadp_c	eQuilibrator could not determine dG0
TCOSA	FLDR2_ORIGINAL_NADP_TCOSA	Flavodoxin reductase (NADPH)	0	1	2.0 flxso_c + h_c + nadph_c --> 2.0 flxr_c + nadp_c	eQuilibrator could not determine dG0
TCOSA	FLDR2_VARIANT_FDX_TCOSA	Flavodoxin reductase (NADPH)	0	1	fdxrd_c + 2.0 flxso_c + 2.0 h_c --> fdxox_c + 2.0 flxr_c	eQuilibrator could not determine dG0; Ferredoxin corrected
TCOSA	FLDR2_VARIANT_NAD_TCOSA	Flavodoxin reductase (NADPH)	0	1	2.0 flxso_c + h_c + nadh_c --> 2.0 flxr_c + nad_c	eQuilibrator could not determine dG0
Wildtype	FMNAT	FMN adenylyltransferase	-10.3273	1	atp_c + fmn_c --> fad_c + ppi_c
Wildtype	FORt2pp	Formate transport via proton symport (uptake only, periplasm)	0	2	for_p + h_p <=> for_c + h_c	Transport reaction (assumed 0)
Wildtype	FORtex	Formate transport via diffusion (extracellular to periplasm)	0	2	for_e <=> for_p	Transport reaction (assumed 0)
Wildtype	FRUK	Fructose-1-phosphate kinase	-18.7336	1	atp_c + f1p_c <=> adp_c + fdp_c + h_c
Wildtype	FRUpts	D-fructose transport via PEP:Pyr PTS	0	2	fru_p + pep_c <=> f1p_c + pyr_c	Transport reaction (assumed 0)
Wildtype	FRUtex	D-fructose transport via via diffusion (extracellular to periplasm)	0	2	fru_p <=> fru_e	Transport reaction (assumed 0)
Wildtype	FTHFL	Formate-tetrahydrofolate ligase	-5.48459	1	atp_c + for_c + thf_c <=> 10fthf_c + adp_c + pi_c
Wildtype	FUM	Fumarase	-3.42465	1	fum_c + h2o_c <=> mal__L_c
Wildtype	G1PACT	Glucosamine-1-phosphate N-acetyltransferase	-21.9969	1	accoa_c + gam1p_c --> acgam1p_c + coa_c + h_c
Wildtype	G1SAT	Glutamate-1-semialdehyde aminotransferase	-9.31442	1	glu1sa_c <=> 5aop_c
Wildtype	G3PD2	Glycerol-3-phosphate dehydrogenase (NADP)	22.6289	1	glyc3p_c + nadp_c <=> dhap_c + h_c + nadph_c
TCOSA	G3PD2_ORIGINAL_NADP_TCOSA	Glycerol-3-phosphate dehydrogenase (NADP)	22.6289	1	glyc3p_c + nadp_c <=> dhap_c + h_c + nadph_c
TCOSA	G3PD2_VARIANT_FDX_TCOSA	Glycerol-3-phosphate dehydrogenase (NADP)	43.284	1	fdxox_c + glyc3p_c <=> dhap_c + fdxrd_c + 2.0 h_c	Ferredoxin corrected
TCOSA	G3PD2_VARIANT_NAD_TCOSA	Glycerol-3-phosphate dehydrogenase (NADP)	22.6267	1	glyc3p_c + nad_c <=> dhap_c + h_c + nadh_c
Wildtype	G5SADs	L-glutamate 5-semialdehyde dehydratase (spontaneous)	-36.7002	1	glu5sa_c --> 1pyr5c_c + h2o_c + h_c
Wildtype	G5SD	Glutamate-5-semialdehyde dehydrogenase	-7.62375	1	glu5p_c + h_c + nadph_c --> glu5sa_c + nadp_c + pi_c
TCOSA	G5SD_ORIGINAL_NADP_TCOSA	Glutamate-5-semialdehyde dehydrogenase	-7.62375	1	glu5p_c + h_c + nadph_c --> glu5sa_c + nadp_c + pi_c
TCOSA	G5SD_VARIANT_FDX_TCOSA	Glutamate-5-semialdehyde dehydrogenase	-28.2789	1	fdxrd_c + glu5p_c + 2.0 h_c --> fdxox_c + glu5sa_c + pi_c	Ferredoxin corrected
TCOSA	G5SD_VARIANT_NAD_TCOSA	Glutamate-5-semialdehyde dehydrogenase	-7.6216	1	glu5p_c + h_c + nadh_c --> glu5sa_c + nad_c + pi_c
Wildtype	GAPD	Glyceraldehyde-3-phosphate dehydrogenase	1.16246	1	g3p_c + nad_c + pi_c <=> 13dpg_c + h_c + nadh_c
TCOSA	GAPD_ORIGINAL_NAD_TCOSA	Glyceraldehyde-3-phosphate dehydrogenase	1.16246	1	g3p_c + nad_c + pi_c <=> 13dpg_c + h_c + nadh_c
TCOSA	GAPD_VARIANT_FDX_TCOSA	Glyceraldehyde-3-phosphate dehydrogenase	21.8198	1	fdxox_c + g3p_c + pi_c <=> 13dpg_c + fdxrd_c + 2.0 h_c	Ferredoxin corrected
TCOSA	GAPD_VARIANT_NADP_TCOSA	Glyceraldehyde-3-phosphate dehydrogenase	1.16461	1	g3p_c + nadp_c + pi_c <=> 13dpg_c + h_c + nadph_c
Wildtype	GARFT	Phosphoribosylglycinamide formyltransferase	1.94224	1	10fthf_c + gar_c <=> fgam_c + h_c + thf_c
Wildtype	GAT1_CB	Fatty Acid biosynthesis	0	1	0.12 c17cycACP_c + 0.05 c19cycACP_c + glyc3p_c + 0.19 hdACP_c + 0.03 myrsACP_c + 0.04 olACP_c + 0.54 palmACP_c + 0.03 stracp_c --> 1ag3p_CA_c + ACP_c	eQuilibrator could not determine dG0
Wildtype	GCALDD	Glycolaldehyde dehydrogenase	-66.8289	1	gcald_c + h2o_c + nad_c --> glyclt_c + 2.0 h_c + nadh_c
TCOSA	GCALDD_ORIGINAL_NAD_TCOSA	Glycolaldehyde dehydrogenase	-66.8289	1	gcald_c + h2o_c + nad_c --> glyclt_c + 2.0 h_c + nadh_c
TCOSA	GCALDD_VARIANT_FDX_TCOSA	Glycolaldehyde dehydrogenase	-46.1716	1	fdxox_c + gcald_c + h2o_c --> fdxrd_c + glyclt_c + 3.0 h_c	Ferredoxin corrected
TCOSA	GCALDD_VARIANT_NADP_TCOSA	Glycolaldehyde dehydrogenase	-66.8268	1	gcald_c + h2o_c + nadp_c --> glyclt_c + 2.0 h_c + nadph_c
Heterologous	GDH_HET	Acetolactate decarboxylase	-41.0143	1	btd_RS_c <=> btnn_c + h2o_c
Wildtype	GF6PTA	Glutamine-fructose-6-phosphate transaminase	-20.0019	1	f6p_c + gln__L_c --> gam6p_c + glu__L_c
Wildtype	GHMT2r	Glycine hydroxymethyltransferase, reversible	-10.1106	1	ser__L_c + thf_c <=> gly_c + h2o_c + mlthf_c
Wildtype	GK1	Guanylate kinase (GMP:ATP)	0.0415061	1	atp_c + gmp_c + h_c <=> adp_c + gdp_c
Wildtype	GLCt2pp	D-glucose transport in via proton symport (periplasm)	0	2	glc__D_p --> glc__D_c	Transport reaction (assumed 0)
Wildtype	GLCtex	R_GLCtex	0	2	glc__D_e <=> glc__D_p
Wildtype	GLNS	Glutamine synthetase	-15.2962	1	atp_c + glu__L_c + nh4_c --> adp_c + gln__L_c + h_c + pi_c
Wildtype	GLU5K	Glutamate 5-kinase	28.861	1	atp_c + glu__L_c --> adp_c + glu5p_c
Wildtype	GLUDy	Glutamate dehydrogenase (NADP)	33.4178	1	glu__L_c + h2o_c + nadp_c <=> akg_c + h_c + nadph_c + nh4_c
TCOSA	GLUDy_ORIGINAL_NADP_TCOSA	Glutamate dehydrogenase (NADP)	33.4178	1	glu__L_c + h2o_c + nadp_c <=> akg_c + h_c + nadph_c + nh4_c
TCOSA	GLUDy_VARIANT_FDX_TCOSA	Glutamate dehydrogenase (NADP)	54.073	1	fdxox_c + glu__L_c + h2o_c <=> akg_c + fdxrd_c + 2.0 h_c + nh4_c	Ferredoxin corrected
TCOSA	GLUDy_VARIANT_NAD_TCOSA	Glutamate dehydrogenase (NADP)	33.4157	1	glu__L_c + h2o_c + nad_c <=> akg_c + h_c + nadh_c + nh4_c
Wildtype	GLUPRT	Glutamine phosphoribosyldiphosphate amidotransferase	-64.1135	1	gln__L_c + h2o_c + prpp_c --> glu__L_c + h_c + ppi_c + pram_c
Wildtype	GLUR	Glutamate racemase	-0.55744	1	glu__D_c <=> glu__L_c
Wildtype	GLUTRR	Glutamyl-tRNA reductase	0	1	glutrna_c + h_c + nadph_c --> glu1sa_c + nadp_c + trnaglu_c	eQuilibrator could not determine dG0
TCOSA	GLUTRR_ORIGINAL_NADP_TCOSA	Glutamyl-tRNA reductase	0	1	glutrna_c + h_c + nadph_c --> glu1sa_c + nadp_c + trnaglu_c	eQuilibrator could not determine dG0
TCOSA	GLUTRR_VARIANT_FDX_TCOSA	Glutamyl-tRNA reductase	0	1	fdxrd_c + glutrna_c + 2.0 h_c --> fdxox_c + glu1sa_c + trnaglu_c	eQuilibrator could not determine dG0; Ferredoxin corrected
TCOSA	GLUTRR_VARIANT_NAD_TCOSA	Glutamyl-tRNA reductase	0	1	glutrna_c + h_c + nadh_c --> glu1sa_c + nad_c + trnaglu_c	eQuilibrator could not determine dG0
Wildtype	GLUTRS	Glutamyl-tRNA synthetase	0	1	atp_c + glu__L_c + trnaglu_c --> amp_c + glutrna_c + h_c + ppi_c	eQuilibrator could not determine dG0
Wildtype	GLXCL	Glyoxalate carboligase	-15.9153	1	2.0 glx_c + h_c --> 2h3oppan_c + co2_c
Wildtype	GLYCDH	Glycerol dehydratase	-33.572	1	glyc_c --> 3hppnl_c + h2o_c
Wildtype	GLYCDx	Glycerol dehydrogenase	20.8835	1	glyc_c + nad_c --> dha_c + h_c + nadh_c
TCOSA	GLYCDx_ORIGINAL_NAD_TCOSA	Glycerol dehydrogenase	20.8835	1	glyc_c + nad_c --> dha_c + h_c + nadh_c
TCOSA	GLYCDx_VARIANT_FDX_TCOSA	Glycerol dehydrogenase	41.5408	1	fdxox_c + glyc_c --> dha_c + fdxrd_c + 2.0 h_c	Ferredoxin corrected
TCOSA	GLYCDx_VARIANT_NADP_TCOSA	Glycerol dehydrogenase	20.8857	1	glyc_c + nadp_c --> dha_c + h_c + nadph_c
Wildtype	GLYCK	Glycerate kinase	-15.3565	1	atp_c + glyc__R_c --> 3pg_c + adp_c + h_c
Wildtype	GLYCL	Glycine Cleavage System	18.5852	1	gly_c + nad_c + thf_c --> co2_c + mlthf_c + nadh_c + nh4_c
TCOSA	GLYCL_ORIGINAL_NAD_TCOSA	Glycine Cleavage System	18.5852	1	gly_c + nad_c + thf_c --> co2_c + mlthf_c + nadh_c + nh4_c
TCOSA	GLYCL_VARIANT_FDX_TCOSA	Glycine Cleavage System	39.2425	1	fdxox_c + gly_c + thf_c --> co2_c + fdxrd_c + h_c + mlthf_c + nh4_c	Ferredoxin corrected
TCOSA	GLYCL_VARIANT_NADP_TCOSA	Glycine Cleavage System	18.5873	1	gly_c + nadp_c + thf_c --> co2_c + mlthf_c + nadph_c + nh4_c
Wildtype	GLYCOLDH	Glycol dehydratase	-43.2339	1	glycol_c <=> acald_c + h2o_c
Wildtype	GLYCOLtex	Glycol transport (extracellular to periplasm)	0	2	glycol_e <=> glycol_p	Transport reaction (assumed 0)
Wildtype	GLYCOLtpp	Glycol transport (periplasm)	0	2	glycol_p <=> glycol_c	Transport reaction (assumed 0)
Wildtype	GLYCTO	Glycolate oxidase	0	1	glyclt_c + nad_c --> glx_c + h_c + nadh_c	dG0 relaxed to 0 to enable growth
TCOSA	GLYCTO_ORIGINAL_NAD_TCOSA	Glycolate oxidase	0	1	glyclt_c + nad_c --> glx_c + h_c + nadh_c	dG0 relaxed to 0 to enable growth
TCOSA	GLYCTO_VARIANT_FDX_TCOSA	Glycolate oxidase	0	1	fdxox_c + glyclt_c --> fdxrd_c + glx_c + 2.0 h_c	dG0 relaxed to 0 to enable growth; Ferredoxin corrected
TCOSA	GLYCTO_VARIANT_NADP_TCOSA	Glycolate oxidase	0	1	glyclt_c + nadp_c --> glx_c + h_c + nadph_c	dG0 relaxed to 0 to enable growth
Wildtype	GLYCtex	Glycerol transport via diffusion (extracellular to periplasm)	0	2	glyc_e <=> glyc_p	Transport reaction (assumed 0)
Wildtype	GLYCtpp	Glycerol transport via channel (periplasm)	0	2	glyc_c <=> glyc_p	Transport reaction (assumed 0)
Wildtype	GLYK	Glycerol kinase	-16.654	1	atp_c + glyc_c --> adp_c + glyc3p_c + h_c
Wildtype	GLYOX3	Glyoxalase III	-57.4468	1	h2o_c + mthgxl_c --> h_c + lac__D_c
Wildtype	GMPS2	GMP synthase	-332.501	1	atp_c + gln__L_c + h2o_c + xmp_c --> amp_c + glu__L_c + gmp_c + 3.0 h_c + ppi_c
Wildtype	GRTT	Geranyltranstransferase	-81.2471	1	grdp_c + ipdp_c --> frdp_c + h_c + ppi_c
Wildtype	GRXR	Glutaredoxin reductase	0	1	grxox_c + 2.0 gthrd_c --> grxrd_c + gthox_c	eQuilibrator could not determine dG0
Wildtype	GTHOr	Glutathione oxidoreductase	-12.5978	1	gthox_c + h_c + nadph_c <=> 2.0 gthrd_c + nadp_c
TCOSA	GTHOr_ORIGINAL_NADP_TCOSA	Glutathione oxidoreductase	-12.5978	1	gthox_c + h_c + nadph_c <=> 2.0 gthrd_c + nadp_c
TCOSA	GTHOr_VARIANT_FDX_TCOSA	Glutathione oxidoreductase	-33.253	1	fdxrd_c + gthox_c + 2.0 h_c <=> fdxox_c + 2.0 gthrd_c	Ferredoxin corrected
TCOSA	GTHOr_VARIANT_NAD_TCOSA	Glutathione oxidoreductase	-12.5957	1	gthox_c + h_c + nadh_c <=> 2.0 gthrd_c + nad_c
Wildtype	GTPCI	GTP cyclohydrolase I	-80.1194	1	gtp_c + h2o_c --> ahdt_c + for_c + 2.0 h_c
Wildtype	GTPCII2	GTP cyclohydrolase II (25drapp)	-83.7689	1	gtp_c + 3.0 h2o_c --> 25drapp_c + for_c + 3.0 h_c + ppi_c
Wildtype	H2Otex	H2O transport via diffusion (extracellular to periplasm)	-	2	h2o_e <=> h2o_p	No dG0 because concentrations are fixed.
Wildtype	H2Otpp	H2O transport via diffusion (periplasm)	-	2	h2o_p <=> h2o_c	No dG0 because concentrations are fixed.
Wildtype	H2tex	Hydrogen transport via diffusion (extracellular to periplasm)	0	2	h2_e <=> h2_p	Transport reaction (assumed 0)
Wildtype	H2tpp	Hydrogen transport diffusion (periplasm)	0	2	h2_p <=> h2_c	Transport reaction (assumed 0)
Heterologous	HACD2_HET	3-hydroxyacyl-CoA dehydrogenase (3-oxohexanoyl-CoA)	-16.7215	1	3ohcoa_c + h_c + nadh_c <=> 3hhcoa_c + nad_c
Wildtype	HBZOPT	Hydroxybenzoate octaprenyltransferase	-84.5551	1	4hbz_c + octdp_c --> 3ophb_c + h_c + ppi_c
Wildtype	HCAtex	Hydrocaffeate transport (extracellular to periplasma)	0	2	hcaf_e <=> hcaf_p	Transport reaction (assumed 0)
Wildtype	HCAtpp	Hydrocaffeate transport (periplasma to cytoplasma)	0	2	hcaf_p <=> hcaf_c	Transport reaction (assumed 0)
Wildtype	HCO3E	HCO3 equilibration reaction	-8.04887	1	co2_c + h2o_c <=> h_c + hco3_c
Wildtype	HDCR	Hydrogen-dependent CO2 reductase	-24.2129	1	co2_c + h2_c <=> for_c + h_c
TCOSA	HDCR_ORIGINAL_H2_TCOSA	Hydrogen-dependent CO2 reductase	-24.2129	1	co2_c + h2_c <=> for_c + h_c
TCOSA	HDCR_VARIANT_FDX_TCOSA	Hydrogen-dependent CO2 reductase	-6.24449	1	co2_c + fdxrd_c + h_c <=> fdxox_c + for_c	Ferredoxin corrected
TCOSA	HDCR_VARIANT_NADP_TCOSA	Hydrogen-dependent CO2 reductase	14.4107	1	co2_c + nadph_c <=> for_c + nadp_c
TCOSA	HDCR_VARIANT_NAD_TCOSA	Hydrogen-dependent CO2 reductase	14.4128	1	co2_c + nadh_c <=> for_c + nad_c
Wildtype	HEX1	Hexokinase (D-glucose:ATP)	-20.4013	1	atp_c + glc__D_c --> adp_c + g6p_c + h_c
Heterologous	HEXALD_HET	1-Hexanal aldehyde dehydrogenase/alcohol dehydrogenase	0	1	h_c + hxcoa_c + nadh_c <=> coa_c + hxal_c + nad_c	eQuilibrator could not determine dG0
Heterologous	HEXAOR_HET	1-Hexanal aldehyde:ferredoxin oxidoreductase	23.403	1	fdxrd_c + 3.0 h_c + hxa_c <=> fdxox_c + h2o_c + hxal_c	Ferredoxin corrected
Heterologous	HEXOAL_HET	Hexanoate-CoA ligase	0	1	adp_c + hxcoa_c + pi_c <=> atp_c + coa_c + hxa_c	eQuilibrator could not determine dG0
Heterologous	HEXOLADHnad_HET	1-Hexanol aldehyde dehydrogenase/alcohol dehydrogenase (NADH)	-17.6207	1	h_c + hxal_c + nadh_c <=> 1hxol_c + nad_c
Heterologous	HEXOLADHnadp_HET	1-Hexanol aldehyde dehydrogenase/alcohol dehydrogenase (NADPH)	-17.6229	1	h_c + hxal_c + nadph_c <=> 1hxol_c + nadp_c
Wildtype	HEXOLtex	Butyrate transporter external	0	2	1hxol_e <=> 1hxol_p	Transport reaction (assumed 0)
Wildtype	HEXOLtpp	Butyrate passive diffusion	0	2	1hxol_p <=> 1hxol_c	Transport reaction (assumed 0)
Wildtype	HISTD	Histidinol dehydrogenase	-17.2104	1	h2o_c + histd_c + 2.0 nad_c --> 3.0 h_c + his__L_c + 2.0 nadh_c
TCOSA	HISTD_ORIGINAL_NAD_TCOSA	Histidinol dehydrogenase	-17.2104	1	h2o_c + histd_c + 2.0 nad_c --> 3.0 h_c + his__L_c + 2.0 nadh_c
TCOSA	HISTD_VARIANT_FDX_TCOSA	Histidinol dehydrogenase	24.1042	1	2.0 fdxox_c + h2o_c + histd_c --> 2.0 fdxrd_c + 5.0 h_c + his__L_c	Ferredoxin corrected
TCOSA	HISTD_VARIANT_NADP_TCOSA	Histidinol dehydrogenase	-17.2061	1	h2o_c + histd_c + 2.0 nadp_c --> 3.0 h_c + his__L_c + 2.0 nadph_c
Wildtype	HISTP	Histidinol-phosphatase	-20.2933	1	h2o_c + hisp_c --> histd_c + pi_c
Wildtype	HMBS	Hydroxymethylbilane synthase	-132.228	1	h2o_c + 4.0 ppbng_c --> hmbil_c + 4.0 nh4_c
Wildtype	HPPK2	6-hydroxymethyl-dihydropterin pyrophosphokinase	-7.47707	1	6hmhpt_c + atp_c --> 6hmhptpp_c + amp_c + 2.0 h_c
Wildtype	HSAT	homoserine O-acetyltransferase	-28.4999	1	accoa_c + hom__L_c --> achms_c + coa_c
Wildtype	HSDy	Homoserine dehydrogenase (NADPH)	19.4393	1	hom__L_c + nadp_c <=> aspsa_c + h_c + nadph_c
TCOSA	HSDy_ORIGINAL_NADP_TCOSA	Homoserine dehydrogenase (NADPH)	19.4393	1	hom__L_c + nadp_c <=> aspsa_c + h_c + nadph_c
TCOSA	HSDy_VARIANT_FDX_TCOSA	Homoserine dehydrogenase (NADPH)	40.0944	1	fdxox_c + hom__L_c <=> aspsa_c + fdxrd_c + 2.0 h_c	Ferredoxin corrected
TCOSA	HSDy_VARIANT_NAD_TCOSA	Homoserine dehydrogenase (NADPH)	19.4371	1	hom__L_c + nad_c <=> aspsa_c + h_c + nadh_c
Wildtype	HSK	Homoserine kinase	-39.4089	1	atp_c + hom__L_c --> adp_c + h_c + phom_c
Wildtype	HSST	Homoserine O-succinyltransferase	-29.9366	1	hom__L_c + succoa_c --> coa_c + suchms_c
Wildtype	HSTPT	Histidinol-phosphate transaminase	8.83206	1	glu__L_c + imacp_c --> akg_c + hisp_c
Wildtype	HXAtex	Hexanoate transport via diffusion (extracellular to periplasm)	0	2	hxa_e <=> hxa_p	Transport reaction (assumed 0)
Wildtype	HXAtpp	Hexanoate transport (periplasm)	0	2	hxa_p <=> hxa_c	Transport reaction (assumed 0)
Wildtype	Htex	Proton transport via diffusion (extracellular to periplasm)	-	2	h_e <=> h_p	No dG0 because concentrations are fixed.
Wildtype	HydABCD	Electron-bifurcation hydrogenase (ferredoxin)	-56.5942	1	fdxox_c + 2.0 h2_c + nad_c <=> fdxrd_c + 3.0 h_c + nadh_c	Ferredoxin corrected
TCOSA	HydABCD_ORIGINAL_TCOSA	Electron-bifurcation hydrogenase (ferredoxin)	-56.5942	1	fdxox_c + 2.0 h2_c + nad_c <=> fdxrd_c + 3.0 h_c + nadh_c	Ferredoxin corrected
TCOSA	HydABCD_VARIANT_1_TCOSA	Electron-bifurcation hydrogenase (ferredoxin)	-56.592	1	fdxox_c + 2.0 h2_c + nadp_c <=> fdxrd_c + 3.0 h_c + nadph_c	Ferredoxin corrected
TCOSA	HydABCD_VARIANT_2_TCOSA	Electron-bifurcation hydrogenase (ferredoxin)	-77.2493	1	2.0 h2_c + nad_c + nadp_c <=> 2.0 h_c + nadh_c + nadph_c
Wildtype	I2FE2SR	ISC [2Fe-2S] regeneration	0	1	2fe1s_c + iscssh_c + iscu_c --> 4.0 h_c + iscs_c + iscu_2fe2s_c
Wildtype	I2FE2SS	ISC [2Fe-2S] Synthesis	0	1	fadh2_c + 2.0 fe2_c + 2.0 iscssh_c + iscu_c --> fad_c + 6.0 h_c + 2.0 iscs_c + iscu_2fe2s_c	eQuilibrator could not determine dG0
Wildtype	I2FE2SS2	ISC [2Fe-2S] Synthesis II	0	1	fadh2_c + 2.0 fe2_c + 2.0 iscssh_c + iscu_2fe2s_c --> fad_c + 6.0 h_c + 2.0 iscs_c + iscu_2fe2s2_c	eQuilibrator could not determine dG0
Wildtype	I2FE2ST	ISC [2Fe-2S] Transfer	0	1	4.0 h_c + iscu_2fe2s_c --> 2fe2s_c + iscu_c
Wildtype	I4FE4SR	ISC [4Fe-4S] Reduction	0	1	fadh2_c + 2.0 h_c + iscu_2fe2s2_c --> fad_c + iscu_4fe4s_c	eQuilibrator could not determine dG0
Wildtype	I4FE4ST	ISC [4Fe-4S] Transfer	0	1	4.0 h_c + iscu_4fe4s_c --> 4fe4s_c + iscu_c	eQuilibrator could not determine dG0
Wildtype	ICDHyr	Isocitrate dehydrogenase (NADP)	5.40611	1	icit_c + nadp_c <=> akg_c + co2_c + nadph_c
TCOSA	ICDHyr_ORIGINAL_NADP_TCOSA	Isocitrate dehydrogenase (NADP)	5.40611	1	icit_c + nadp_c <=> akg_c + co2_c + nadph_c
TCOSA	ICDHyr_VARIANT_FDX_TCOSA	Isocitrate dehydrogenase (NADP)	26.0613	1	fdxox_c + icit_c <=> akg_c + co2_c + fdxrd_c + h_c	Ferredoxin corrected
TCOSA	ICDHyr_VARIANT_NAD_TCOSA	Isocitrate dehydrogenase (NADP)	5.40397	1	icit_c + nad_c <=> akg_c + co2_c + nadh_c
Wildtype	ICYSDS	ISC Cysteine desulfuration	0	1	cys__L_c + iscs_c --> ala__L_c + iscssh_c	eQuilibrator could not determine dG0
Wildtype	IG3PS	Imidazole-glycerol-3-phosphate synthase	0	1	gln__L_c + prlp_c --> aicar_c + eig3p_c + glu__L_c + h_c	dG0 relaxed to 0 to enable growth
Wildtype	IGPDH	Imidazoleglycerol-phosphate dehydratase	-41.3279	1	eig3p_c --> h2o_c + imacp_c
Wildtype	IGPS	Indole-3-glycerol-phosphate synthase	-72.434	1	2cpr5p_c + h_c --> 3ig3p_c + co2_c + h2o_c
Wildtype	ILETA	Isoleucine transaminase	-5.92724	1	akg_c + ile__L_c <=> 3mop_c + glu__L_c
Wildtype	IMPC	IMP cyclohydrolase	19.5893	1	h2o_c + imp_c <=> fprica_c
Wildtype	IMPD	IMP dehydrogenase	16.478	1	h2o_c + imp_c + nad_c --> h_c + nadh_c + xmp_c
TCOSA	IMPD_ORIGINAL_NAD_TCOSA	IMP dehydrogenase	16.478	1	h2o_c + imp_c + nad_c --> h_c + nadh_c + xmp_c
TCOSA	IMPD_VARIANT_FDX_TCOSA	IMP dehydrogenase	37.1353	1	fdxox_c + h2o_c + imp_c --> fdxrd_c + 2.0 h_c + xmp_c	Ferredoxin corrected
TCOSA	IMPD_VARIANT_NADP_TCOSA	IMP dehydrogenase	16.4802	1	h2o_c + imp_c + nadp_c --> h_c + nadph_c + xmp_c
Wildtype	IPDDI	Isopentenyl-diphosphate D-isomerase	-4.84456	1	ipdp_c <=> dmpp_c
Wildtype	IPDPS	1-hydroxy-2-methyl-2-(E)-butenyl 4-diphosphate reductase (ipdp)	-57.5727	1	h2mb4p_c + h_c + nadh_c --> h2o_c + ipdp_c + nad_c
TCOSA	IPDPS_ORIGINAL_NAD_TCOSA	1-hydroxy-2-methyl-2-(E)-butenyl 4-diphosphate reductase (ipdp)	-57.5727	1	h2mb4p_c + h_c + nadh_c --> h2o_c + ipdp_c + nad_c
TCOSA	IPDPS_VARIANT_FDX_TCOSA	1-hydroxy-2-methyl-2-(E)-butenyl 4-diphosphate reductase (ipdp)	-78.23	1	fdxrd_c + h2mb4p_c + 2.0 h_c --> fdxox_c + h2o_c + ipdp_c	Ferredoxin corrected
TCOSA	IPDPS_VARIANT_NADP_TCOSA	1-hydroxy-2-methyl-2-(E)-butenyl 4-diphosphate reductase (ipdp)	-57.5748	1	h2mb4p_c + h_c + nadph_c --> h2o_c + ipdp_c + nadp_c
Wildtype	IPMD	3-isopropylmalate dehydrogenase	15.6261	1	3c2hmp_c + nad_c --> 3c4mop_c + h_c + nadh_c
TCOSA	IPMD_ORIGINAL_NAD_TCOSA	3-isopropylmalate dehydrogenase	15.6261	1	3c2hmp_c + nad_c --> 3c4mop_c + h_c + nadh_c
TCOSA	IPMD_VARIANT_FDX_TCOSA	3-isopropylmalate dehydrogenase	36.2834	1	3c2hmp_c + fdxox_c --> 3c4mop_c + fdxrd_c + 2.0 h_c	Ferredoxin corrected
TCOSA	IPMD_VARIANT_NADP_TCOSA	3-isopropylmalate dehydrogenase	15.6282	1	3c2hmp_c + nadp_c --> 3c4mop_c + h_c + nadph_c
Wildtype	IPPMIa	3-isopropylmalate dehydratase	-3.69508	1	3c2hmp_c <=> 2ippm_c + h2o_c
Wildtype	IPPMIb	2-isopropylmalate hydratase	-0.391561	1	2ippm_c + h2o_c <=> 3c3hmp_c
Wildtype	IPPS	2-isopropylmalate synthase	-26.4832	1	3mob_c + accoa_c + h2o_c --> 3c3hmp_c + coa_c + h_c
Wildtype	KARA1	Ketol-acid reductoisomerase (2,3-dihydroxy-3-methylbutanoate)	15.6215	1	23dhmb_c + nadp_c <=> alac__S_c + h_c + nadph_c
TCOSA	KARA1_ORIGINAL_NADP_TCOSA	Ketol-acid reductoisomerase (2,3-dihydroxy-3-methylbutanoate)	15.6215	1	23dhmb_c + nadp_c <=> alac__S_c + h_c + nadph_c
TCOSA	KARA1_VARIANT_FDX_TCOSA	Ketol-acid reductoisomerase (2,3-dihydroxy-3-methylbutanoate)	36.2766	1	23dhmb_c + fdxox_c <=> alac__S_c + fdxrd_c + 2.0 h_c	Ferredoxin corrected
TCOSA	KARA1_VARIANT_NAD_TCOSA	Ketol-acid reductoisomerase (2,3-dihydroxy-3-methylbutanoate)	15.6193	1	23dhmb_c + nad_c <=> alac__S_c + h_c + nadh_c
Wildtype	KARA2	Ketol-acid reductoisomerase (2-Acetolactate)	-15.6215	1	2ahbut_c + h_c + nadph_c <=> 23dhmp_c + nadp_c
TCOSA	KARA2_ORIGINAL_NADP_TCOSA	Ketol-acid reductoisomerase (2-Acetolactate)	-15.6215	1	2ahbut_c + h_c + nadph_c <=> 23dhmp_c + nadp_c
TCOSA	KARA2_VARIANT_FDX_TCOSA	Ketol-acid reductoisomerase (2-Acetolactate)	-36.2766	1	2ahbut_c + fdxrd_c + 2.0 h_c <=> 23dhmp_c + fdxox_c	Ferredoxin corrected
TCOSA	KARA2_VARIANT_NAD_TCOSA	Ketol-acid reductoisomerase (2-Acetolactate)	-15.6193	1	2ahbut_c + h_c + nadh_c <=> 23dhmp_c + nad_c
Wildtype	Kt2pp	Potassium transport in via proton symport (periplasm)	0	2	h_p + k_p --> h_c + k_c	Transport reaction (assumed 0)
Wildtype	Ktex	Potassium transport via diffusion (extracellular to periplasm)	0	2	k_e <=> k_p	Transport reaction (assumed 0)
Wildtype	LDAPAT	LL-diaminopimelate aminotransferase	-63.3908	1	26dap_LL_c + akg_c <=> glu__L_c + h2o_c + h_c + thdp_c
Heterologous	LDH_D_HET	D-lactate dehydrogenase	20.6305	1	lac__D_c + nad_c <=> h_c + nadh_c + pyr_c
Wildtype	LDHfd_D	D-lactate-ferredoxin dehydrogenase	-0.0267499	1	fdxrd_c + lac__D_c + 2.0 nad_c <=> fdxox_c + 2.0 nadh_c + pyr_c	Ferredoxin corrected
TCOSA	LDHfd_D_ORIGINAL_TCOSA	D-lactate-ferredoxin dehydrogenase	-0.0267499	1	fdxrd_c + lac__D_c + 2.0 nad_c <=> fdxox_c + 2.0 nadh_c + pyr_c	Ferredoxin corrected
TCOSA	LDHfd_D_VARIANT_1_TCOSA	D-lactate-ferredoxin dehydrogenase	-0.0224617	1	fdxrd_c + lac__D_c + 2.0 nadp_c <=> fdxox_c + 2.0 nadph_c + pyr_c	Ferredoxin corrected
Wildtype	LEUTAi	Leucine transaminase (irreversible)	-0.323179	1	4mop_c + glu__L_c --> akg_c + leu__L_c
Wildtype	MALCOAMT	Malonyl-CoA methyltransferase	54.0219	1	amet_c + malcoa_c --> ahcys_c + malcoame_c
Wildtype	MCOATA	Malonyl-CoA-ACP transacylase	0	1	ACP_c + malcoa_c <=> coa_c + malACP_c	eQuilibrator could not determine dG0
Wildtype	MCTP1App	Murein crosslinking transpeptidase 1A:(A2pm->D-ala) (periplasm)	269.732	1	murein5p5p_p --> ala__D_p + murein5px4p_p
Wildtype	MDH	Malate dehydrogenase	26.5029	1	mal__L_c + nad_c <=> h_c + nadh_c + oaa_c
TCOSA	MDH_ORIGINAL_NAD_TCOSA	Malate dehydrogenase	26.5029	1	mal__L_c + nad_c <=> h_c + nadh_c + oaa_c
TCOSA	MDH_VARIANT_FDX_TCOSA	Malate dehydrogenase	47.1602	1	fdxox_c + mal__L_c <=> fdxrd_c + 2.0 h_c + oaa_c	Ferredoxin corrected
TCOSA	MDH_VARIANT_NADP_TCOSA	Malate dehydrogenase	26.5051	1	mal__L_c + nadp_c <=> h_c + nadph_c + oaa_c
Wildtype	ME2	Malic enzyme (NADP)	12.1071	1	mal__L_c + nadp_c <=> co2_c + nadph_c + pyr_c
TCOSA	ME2_ORIGINAL_NADP_TCOSA	Malic enzyme (NADP)	12.1071	1	mal__L_c + nadp_c <=> co2_c + nadph_c + pyr_c
TCOSA	ME2_VARIANT_FDX_TCOSA	Malic enzyme (NADP)	32.7622	1	fdxox_c + mal__L_c <=> co2_c + fdxrd_c + h_c + pyr_c	Ferredoxin corrected
TCOSA	ME2_VARIANT_NAD_TCOSA	Malic enzyme (NADP)	12.105	1	mal__L_c + nad_c <=> co2_c + nadh_c + pyr_c
Wildtype	MECDPDH5	2C-methyl-D-erythritol 2,4 cyclodiphosphate dehydratase	0	1	2mecdp_c + 2.0 flxr_c --> 2.0 flxso_c + h2mb4p_c + h2o_c	eQuilibrator could not determine dG0
Wildtype	MECDPS	2-C-methyl-D-erythritol 2,4-cyclodiphosphate synthase	1809.79	1	2p4c2me_c --> 2mecdp_c + cmp_c
Wildtype	MEOHtex	Methanol transport via diffusion (extracellular to periplasm)	0	2	meoh_e <=> meoh_p	Transport reaction (assumed 0)
Wildtype	MEOHtrpp	Methanol reversible transport via diffusion (periplasm)	0	2	meoh_p <=> meoh_c	Transport reaction (assumed 0)
Wildtype	MEPCT	2-C-methyl-D-erythritol 4-phosphate cytidylyltransferase	-9.35495	1	2me4p_c + ctp_c --> 4c2me_c + ppi_c
Wildtype	METAT	Methionine adenosyltransferase	-90.682	1	atp_c + h2o_c + met__L_c --> amet_c + h_c + pi_c + ppi_c
Wildtype	METR_ACS_WLP	Methyltetrahydrofolate:corrinoid/iron-sulfur protein methyltransferase (MeTr) AND Acetyl-CoA synthase (Wood-Ljundahl)	-43.9757	1	5mthf_c + co_c + coa_c <=> accoa_c + thf_c
Wildtype	METS	Methionine synthase	-1.75053	1	5mthf_c + hcys__L_c --> met__L_c + thf_c
Wildtype	MG2t3_2pp	Magnesium (Mg+2) transport in/out via proton antiport (periplasm)	0	2	2.0 h_c + mg2_p <=> 2.0 h_p + mg2_c	Transport reaction (assumed 0)
Wildtype	MG2tex	Magnesium (Mg+2) transport via diffusion (extracellular to periplasm)	0	2	mg2_e <=> mg2_p	Transport reaction (assumed 0)
Wildtype	MGSA	Methylglyoxal synthase	-59.6	1	dhap_c <=> mthgxl_c + pi_c
Wildtype	MMSAD2	propanal dehydrogenase (CoA-propanoylating)	-12.9738	1	coa_c + nad_c + ppal_c <=> h_c + nadh_c + ppcoa_c
TCOSA	MMSAD2_ORIGINAL_NAD_TCOSA	propanal dehydrogenase (CoA-propanoylating)	-12.9738	1	coa_c + nad_c + ppal_c <=> h_c + nadh_c + ppcoa_c
TCOSA	MMSAD2_VARIANT_FDX_TCOSA	propanal dehydrogenase (CoA-propanoylating)	7.68351	1	coa_c + fdxox_c + ppal_c <=> fdxrd_c + 2.0 h_c + ppcoa_c	Ferredoxin corrected
TCOSA	MMSAD2_VARIANT_NADP_TCOSA	propanal dehydrogenase (CoA-propanoylating)	-12.9716	1	coa_c + nadp_c + ppal_c <=> h_c + nadph_c + ppcoa_c
Wildtype	MMT	Methanol Methyltransferase	-38.7027	1	meoh_c + thf_c <=> 5mthf_c + h2o_c
Wildtype	MN2tpp	Manganese transport in via permease (no H+)	0	2	mn2_p --> mn2_c	Transport reaction (assumed 0)
Wildtype	MNtex	Manganese (Mn+2) transport via diffusion (extracellular to periplasm)	0	2	mn2_e <=> mn2_p	Transport reaction (assumed 0)
Wildtype	MOBDabcpp	Molybdate transport via ABC system (periplasm)	0	2	atp_c + h2o_c + mobd_p --> adp_c + h_c + mobd_c + pi_c	Transport reaction (assumed 0)
Wildtype	MOBDtex	Molybdate transport via diffusion (extracellular to periplasm)	0	2	mobd_e <=> mobd_p	Transport reaction (assumed 0)
Wildtype	MOHMT	3-methyl-2-oxobutanoate hydroxymethyltransferase	9.67849	1	3mob_c + h2o_c + mlthf_c --> 2dhp_c + thf_c
Wildtype	MPTG	Murein polymerizing transglycosylase	-1603.58	2	2.0 uaagmda_c --> murein5p5p_p + 2.0 udcpdp_c
Wildtype	MTHFC	Methenyltetrahydrofolate cyclohydrolase	-5.36546	1	h2o_c + methf_c <=> 10fthf_c + h_c
Wildtype	MTHFDnad	Methylenetetrahydrofolate dehydrogenase (NAD)	-6.53716	1	methf_c + nadh_c <=> mlthf_c + nad_c
TCOSA	MTHFDnad_ORIGINAL_NAD_TCOSA	Methylenetetrahydrofolate dehydrogenase (NAD)	-6.53716	1	methf_c + nadh_c <=> mlthf_c + nad_c
TCOSA	MTHFDnad_VARIANT_FDX_TCOSA	Methylenetetrahydrofolate dehydrogenase (NAD)	-27.1944	1	fdxrd_c + h_c + methf_c <=> fdxox_c + mlthf_c	Ferredoxin corrected
TCOSA	MTHFDnad_VARIANT_NADP_TCOSA	Methylenetetrahydrofolate dehydrogenase (NAD)	-6.5393	1	methf_c + nadph_c <=> mlthf_c + nadp_c
Wildtype	MTHFR2	5,10-methylenetetrahydrofolate reductase (NADH)	-40.4718	1	h_c + mlthf_c + nadh_c <=> 5mthf_c + nad_c
TCOSA	MTHFR2_ORIGINAL_NAD_TCOSA	5,10-methylenetetrahydrofolate reductase (NADH)	-40.4718	1	h_c + mlthf_c + nadh_c <=> 5mthf_c + nad_c
TCOSA	MTHFR2_VARIANT_FDX_TCOSA	5,10-methylenetetrahydrofolate reductase (NADH)	-61.1291	1	fdxrd_c + 2.0 h_c + mlthf_c <=> 5mthf_c + fdxox_c	Ferredoxin corrected
TCOSA	MTHFR2_VARIANT_NADP_TCOSA	5,10-methylenetetrahydrofolate reductase (NADH)	-40.474	1	h_c + mlthf_c + nadph_c <=> 5mthf_c + nadp_c
Wildtype	MTHTHFSs	(2R,4S)-2-methyl-2,3,3,4-tetrahydroxytetrahydrofuran synthesis (spontaneous)	0	1	h2o_c + mdhdhf_c --> mththf_c	dG0 relaxed to 0 to enable growth
Wildtype	NA1Hth	Na+/H+ antiporter	-2.85	2	h_c + na1_p --> h_p + na1_c	Manually curated value for sodium transport
Wildtype	NA1Htpp	Na+/H+ symporter	-34.6504	2	h_p + na1_p --> h_c + na1_c
Wildtype	NADK	NAD kinase	-12.7591	1	atp_c + nad_c --> adp_c + h_c + nadp_c
Wildtype	NADS1	NAD synthase (nh3)	-23.6112	1	atp_c + dnad_c + nh4_c --> amp_c + 2.0 h_c + nad_c + ppi_c
Wildtype	NAtex	Sodium transport via diffusion (extracellular to periplasm)	0	2	na1_e <=> na1_p	Transport reaction (assumed 0)
Wildtype	NDPK1	Nucleoside-diphosphate kinase (ATP:GDP)	-2.66773	1	atp_c + gdp_c <=> adp_c + gtp_c
Wildtype	NDPK2	Nucleoside-diphosphate kinase (ATP:UDP)	-0.420692	1	atp_c + udp_c <=> adp_c + utp_c
Wildtype	NDPK3	Nucleoside-diphosphate kinase (ATP:CDP)	0.255498	1	atp_c + cdp_c <=> adp_c + ctp_c
Wildtype	NDPK4	Nucleoside-diphosphate kinase (ATP:dTDP)	0.109166	1	atp_c + dtdp_c <=> adp_c + dttp_c
Wildtype	NDPK8	Nucleoside-diphosphate kinase (ATP:dADP)	2.38661	1	atp_c + dadp_c <=> adp_c + datp_c
Wildtype	NFN	NADP-reducing hydrogenase	-20.653	1	fdxrd_c + h_c + nadh_c + 2.0 nadp_c <=> fdxox_c + nad_c + 2.0 nadph_c	Ferredoxin corrected
TCOSA	NFN_ORIGINAL_TCOSA	NADP-reducing hydrogenase	-20.653	1	fdxrd_c + h_c + nadh_c + 2.0 nadp_c <=> fdxox_c + nad_c + 2.0 nadph_c	Ferredoxin corrected
TCOSA	NFN_VARIANT_1_TCOSA	NADP-reducing hydrogenase	-20.6594	1	fdxrd_c + h_c + 2.0 nad_c + nadph_c <=> fdxox_c + 2.0 nadh_c + nadp_c	Ferredoxin corrected
TCOSA	NFN_VARIANT_2_TCOSA	NADP-reducing hydrogenase	41.3124	1	2.0 fdxox_c + nadh_c + nadph_c <=> 2.0 fdxrd_c + 2.0 h_c + nad_c + nadp_c	Ferredoxin corrected
Wildtype	NH4tex	Ammonia transport via diffusion (extracellular to periplasm)	0	2	nh4_e <=> nh4_p	Transport reaction (assumed 0)
Wildtype	NH4tpp	Ammonia reversible transport (periplasm)	0	2	nh4_p <=> nh4_c	Transport reaction (assumed 0)
Wildtype	NI2tex	Nickel transport via diffusion (extracellular to periplasm)	0	2	ni2_e <=> ni2_p	Transport reaction (assumed 0)
Wildtype	NI2tpp	Nickel (+2) transport in via permease (no H+)	0	2	ni2_p --> ni2_c	Transport reaction (assumed 0)
Wildtype	NNATr	Nicotinate-nucleotide adenylyltransferase	-24.9779	1	atp_c + nicrnt_c <=> dnad_c + ppi_c
Wildtype	NNDPR	Nicotinate-nucleotide diphosphorylase (carboxylating)	-25.9408	1	h_c + prpp_c + quln_c --> co2_c + nicrnt_c + ppi_c
Wildtype	NTD2	5'-nucleotidase (UMP)	-8.23635	1	h2o_c + ump_c --> pi_c + uri_c
Wildtype	NTD6	5'-nucleotidase (dAMP)	-16.1502	1	damp_c + h2o_c --> dad_2_c + pi_c
Wildtype	OCBT	Ornithine carbamoyltransferase	-30.306	1	cbp_c + orn_c <=> citr__L_c + h_c + pi_c
Wildtype	OCOAT1	3-oxoacid CoA-transferase (Succinyl-CoA: acetoacetate)	-6.53201	1	accoa_c + succ_c <=> ac_c + succoa_c
Wildtype	OCTDPS	Octaprenyl pyrophosphate synthase	-406.236	1	frdp_c + 5.0 ipdp_c --> 5.0 h_c + octdp_c + 5.0 ppi_c
Wildtype	OHPBAT	O-Phospho-4-hydroxy-L-threonine:2-oxoglutarate aminotransferase	10.5329	1	glu__L_c + ohpb_c <=> akg_c + phthr_c
Wildtype	OMCDC	2-Oxo-4-methyl-3-carboxypentanoate decarboxylation	-13.9553	1	3c4mop_c + h_c --> 4mop_c + co2_c
Wildtype	OMPDC	Orotidine-5'-phosphate decarboxylase	-22.6982	1	h_c + orot5p_c --> co2_c + ump_c
Wildtype	OPHBDC	Octaprenyl-hydroxybenzoate decarboxylase	-7.76184	1	3ophb_c + h_c --> 2oph_c + co2_c
Wildtype	OPHHX3	2-Octaprenylphenol hydroxylase (anaerobic)	-48.3603	1	2oph_c + 2.0 atp_c + 3.0 h2o_c + nad_c --> 2ohph_c + 2.0 adp_c + 3.0 h_c + nadh_c + 2.0 pi_c
TCOSA	OPHHX3_ORIGINAL_NAD_TCOSA	2-Octaprenylphenol hydroxylase (anaerobic)	-48.3603	1	2oph_c + 2.0 atp_c + 3.0 h2o_c + nad_c --> 2ohph_c + 2.0 adp_c + 3.0 h_c + nadh_c + 2.0 pi_c
TCOSA	OPHHX3_VARIANT_FDX_TCOSA	2-Octaprenylphenol hydroxylase (anaerobic)	-27.703	1	2oph_c + 2.0 atp_c + fdxox_c + 3.0 h2o_c --> 2ohph_c + 2.0 adp_c + fdxrd_c + 4.0 h_c + 2.0 pi_c	Ferredoxin corrected
TCOSA	OPHHX3_VARIANT_NADP_TCOSA	2-Octaprenylphenol hydroxylase (anaerobic)	-48.3581	1	2oph_c + 2.0 atp_c + 3.0 h2o_c + nadp_c --> 2ohph_c + 2.0 adp_c + 3.0 h_c + nadph_c + 2.0 pi_c
Wildtype	ORPT	Orotate phosphoribosyltransferase	-3.7232	1	h_c + orot5p_c + ppi_c <=> orot_c + prpp_c
Wildtype	P5CR	Pyrroline-5-carboxylate reductase	-15.2088	1	1pyr5c_c + 2.0 h_c + nadph_c --> nadp_c + pro__L_c
TCOSA	P5CR_ORIGINAL_NADP_TCOSA	Pyrroline-5-carboxylate reductase	-15.2088	1	1pyr5c_c + 2.0 h_c + nadph_c --> nadp_c + pro__L_c
TCOSA	P5CR_VARIANT_FDX_TCOSA	Pyrroline-5-carboxylate reductase	-35.8639	1	1pyr5c_c + fdxrd_c + 3.0 h_c --> fdxox_c + pro__L_c	Ferredoxin corrected
TCOSA	P5CR_VARIANT_NAD_TCOSA	Pyrroline-5-carboxylate reductase	-15.2066	1	1pyr5c_c + 2.0 h_c + nadh_c --> nad_c + pro__L_c
Wildtype	PANTS	Pantothenate synthase	-44.017	1	ala_B_c + atp_c + pant__R_c --> amp_c + 2.0 h_c + pnto__R_c + ppi_c
Wildtype	PAPPT3	Phospho-N-acetylmuramoyl-pentapeptide-transferase (meso-2,6-diaminopimelate)	-0.918781	1	udcpp_c + ugmda_c --> uagmda_c + ump_c
Wildtype	PAPSR2	Phosphoadenylyl-sulfate reductase (glutaredoxin)	0	1	grxrd_c + paps_c --> grxox_c + 2.0 h_c + pap_c + so3_c	eQuilibrator could not determine dG0
Heterologous	PBUTT2_HET	Hexanoyl-CoA dehydrogenase complex (NAD+, ferredoxin) (Etf-Bcd complex)	0	1	fdxox_c + hx2coa_c + 2.0 nadh_c <=> fdxrd_c + hxcoa_c + 2.0 nad_c	eQuilibrator could not determine dG0; Ferredoxin corrected
Heterologous	PBUTT_HET	Butanoyl-CoA dehydrogenase complex (NAD+, ferredoxin) (Etf-Bcd complex)	-29.9763	1	ctncoa_c + fdxox_c + 2.0 nadh_c <=> btcoa_c + fdxrd_c + 2.0 nad_c	Ferredoxin corrected
Wildtype	PC	pyruvate carboxylase	-7.1949	1	atp_c + hco3_c + pyr_c --> adp_c + h_c + oaa_c + pi_c
Wildtype	PDX5PO2	Pyridoxine 5'-phosphate oxidase (anaerboic	15.0039	1	nad_c + pdx5p_c --> h_c + nadh_c + pydx5p_c
TCOSA	PDX5PO2_ORIGINAL_NAD_TCOSA	Pyridoxine 5'-phosphate oxidase (anaerboic	15.0039	1	nad_c + pdx5p_c --> h_c + nadh_c + pydx5p_c
TCOSA	PDX5PO2_VARIANT_FDX_TCOSA	Pyridoxine 5'-phosphate oxidase (anaerboic	35.6612	1	fdxox_c + pdx5p_c --> fdxrd_c + 2.0 h_c + pydx5p_c	Ferredoxin corrected
TCOSA	PDX5PO2_VARIANT_NADP_TCOSA	Pyridoxine 5'-phosphate oxidase (anaerboic	15.006	1	nadp_c + pdx5p_c --> h_c + nadph_c + pydx5p_c
Wildtype	PDX5PS	Pyridoxine 5'-phosphate synthase	-223.401	1	dxyl5p_c + nad_c + phthr_c --> co2_c + 2.0 h2o_c + h_c + nadh_c + pdx5p_c + pi_c
TCOSA	PDX5PS_ORIGINAL_NAD_TCOSA	Pyridoxine 5'-phosphate synthase	-223.401	1	dxyl5p_c + nad_c + phthr_c --> co2_c + 2.0 h2o_c + h_c + nadh_c + pdx5p_c + pi_c
TCOSA	PDX5PS_VARIANT_FDX_TCOSA	Pyridoxine 5'-phosphate synthase	-202.744	1	dxyl5p_c + fdxox_c + phthr_c --> co2_c + fdxrd_c + 2.0 h2o_c + 2.0 h_c + pdx5p_c + pi_c	Ferredoxin corrected
TCOSA	PDX5PS_VARIANT_NADP_TCOSA	Pyridoxine 5'-phosphate synthase	-223.399	1	dxyl5p_c + nadp_c + phthr_c --> co2_c + 2.0 h2o_c + h_c + nadph_c + pdx5p_c + pi_c
Wildtype	PEPTIDO	Biomass synthesis	-	1	1.108 26dap__M_c + 2.216 ala__L_c + 4.432 atp_c + 1.108 glu__L_c + 4.432 h2o_c + 1.108 uacgam_c + 1.108 uamr_c --> 4.432 adp_c + 1.108 ala__D_c + peptido_CA_c + 4.432 pi_c + 1.108 udp_c + 1.108 ump_c	Pseudoreaction of biomass synthesis (dG0 not defined)
Wildtype	PERD	Erythronate 4-phosphate (4per) dehydrogenase	15.6301	1	4per_c + nad_c <=> h_c + nadh_c + ohpb_c
TCOSA	PERD_ORIGINAL_NAD_TCOSA	Erythronate 4-phosphate (4per) dehydrogenase	15.6301	1	4per_c + nad_c <=> h_c + nadh_c + ohpb_c
TCOSA	PERD_VARIANT_FDX_TCOSA	Erythronate 4-phosphate (4per) dehydrogenase	36.2874	1	4per_c + fdxox_c <=> fdxrd_c + 2.0 h_c + ohpb_c	Ferredoxin corrected
TCOSA	PERD_VARIANT_NADP_TCOSA	Erythronate 4-phosphate (4per) dehydrogenase	15.6323	1	4per_c + nadp_c <=> h_c + nadph_c + ohpb_c
Wildtype	PETOHM	Phosphatidylethanolamine N-methyltransferase	0	1	amet_c + pe_CA_c --> ahcys_c + h_c + pme_CA_c	eQuilibrator could not determine dG0
Wildtype	PFK	Phosphofructokinase	-22.1659	1	atp_c + f6p_c --> adp_c + fdp_c + h_c
Wildtype	PFL	Pyruvate formate lyase	-19.814	1	coa_c + pyr_c <=> accoa_c + for_c
Wildtype	PFOR	Pyruvate-ferredoxin oxidoreductase	-13.5695	1	coa_c + fdxox_c + pyr_c <=> accoa_c + co2_c + fdxrd_c + h_c	Ferredoxin corrected
TCOSA	PFOR_ORIGINAL_FDX_TCOSA	Pyruvate-ferredoxin oxidoreductase	-13.5695	1	coa_c + fdxox_c + pyr_c <=> accoa_c + co2_c + fdxrd_c + h_c	Ferredoxin corrected
TCOSA	PFOR_VARIANT_NADP_TCOSA	Pyruvate-ferredoxin oxidoreductase	-34.2247	1	coa_c + nadp_c + pyr_c <=> accoa_c + co2_c + nadph_c
TCOSA	PFOR_VARIANT_NAD_TCOSA	Pyruvate-ferredoxin oxidoreductase	-34.2268	1	coa_c + nad_c + pyr_c <=> accoa_c + co2_c + nadh_c
Wildtype	PGAMT	Phosphoglucosamine mutase	-3.137	1	gam1p_c <=> gam6p_c
Wildtype	PGCD	Phosphoglycerate dehydrogenase	30.8428	1	3pg_c + nad_c --> 3php_c + h_c + nadh_c
TCOSA	PGCD_ORIGINAL_NAD_TCOSA	Phosphoglycerate dehydrogenase	30.8428	1	3pg_c + nad_c --> 3php_c + h_c + nadh_c
TCOSA	PGCD_VARIANT_FDX_TCOSA	Phosphoglycerate dehydrogenase	51.5001	1	3pg_c + fdxox_c --> 3php_c + fdxrd_c + 2.0 h_c	Ferredoxin corrected
TCOSA	PGCD_VARIANT_NADP_TCOSA	Phosphoglycerate dehydrogenase	30.845	1	3pg_c + nadp_c --> 3php_c + h_c + nadph_c
Wildtype	PGI	Glucose-6-phosphate isomerase	6.99398	1	g6p_c <=> f6p_c
Wildtype	PGK	Phosphoglycerate kinase	19.5498	1	3pg_c + atp_c <=> 13dpg_c + adp_c
Wildtype	PGM	Phosphoglycerate mutase	-4.47495	1	2pg_c <=> 3pg_c
Wildtype	PGPP	Glycerophospholipid metabolism	0	1	h2o_c + pgp_CA_c --> pg_CA_c + pi_c	eQuilibrator could not determine dG0
Wildtype	PGSA	CDP-diacylglycerol/glycerol-3-phosphate 3-phosphatidyltransferase	0	1	cdpdag_CA_c + glyc3p_c --> cmp_c + h_c + pgp_CA_c	eQuilibrator could not determine dG0
Wildtype	PHETA1	Phenylalanine transaminase	-14.5612	1	akg_c + phe__L_c <=> glu__L_c + phpyr_c
Wildtype	PHOSPHO	Biomass synthesis	-	1	0.271 pe_CA_c + 0.342 pg_CA_c + 0.784 pme_CA_c --> lipid_CA_c	Pseudoreaction of biomass synthesis (dG0 not defined)
Wildtype	PIt2rpp	Phosphate reversible transport via symport (periplasm)	0	2	h_p + pi_p <=> h_c + pi_c	Transport reaction (assumed 0)
Wildtype	PItex	Phosphate transport via diffusion (extracellular to periplasm)	0	2	pi_e <=> pi_p	Transport reaction (assumed 0)
Wildtype	PMDPHT	Pyrimidine phosphatase	-15.0554	1	5aprbu_c + h2o_c --> 4r5au_c + pi_c
Wildtype	PMPK	Phosphomethylpyrimidine kinase	5.65483	1	4ampm_c + atp_c --> 2mahmp_c + adp_c
Wildtype	PNTK	Pantothenate kinase	-17.8371	1	atp_c + pnto__R_c --> 4ppan_c + adp_c + h_c
Wildtype	POLYGP	Biomass synthesis	0	1	h2o_c + 12.0 h_c + 12.0 pg_CA_c --> 12.0 12dgr_CA_c + gpn_c	eQuilibrator could not determine dG0
Wildtype	PPA	Inorganic diphosphatase	-16.4568	1	h2o_c + ppi_c --> h_c + 2.0 pi_c
Wildtype	PPAKr	ATP:propanoate phosphotransferase	-33.0291	1	adp_c + ppap_c <=> atp_c + ppa_c
Wildtype	PPA_na	Inorganic diphosphatase with transported Na+	0.868397	2	h2o_c + na1_c + ppi_c --> h_c + na1_p + 2.0 pi_c
Wildtype	PPAt2pp	H+/Propionate symporter (periplasm)	0	2	h_p + ppa_p <=> h_c + ppa_c	Transport reaction (assumed 0)
Wildtype	PPAtex	Propionate transport via diffusion	0	2	ppa_e <=> ppa_p	Transport reaction (assumed 0)
Wildtype	PPBNGS	Porphobilinogen synthase	-103.507	1	2.0 5aop_c --> 2.0 h2o_c + h_c + ppbng_c
Wildtype	PPCDC	Phosphopantothenoylcysteine decarboxylase	-21.1741	1	4ppcys_c + h_c --> co2_c + pan4p_c
Wildtype	PPDD	Propanediol dehydratase	-39.0128	1	12ppd__S_c --> h2o_c + ppal_c
Wildtype	PPM	Phosphopentomutase	-13.8041	1	r1p_c <=> r5p_c
Wildtype	PPNCL2	Phosphopantothenate-cysteine ligase	-57.341	1	4ppan_c + ctp_c + cys__L_c --> 4ppcys_c + cmp_c + 2.0 h_c + ppi_c
Wildtype	PPND	Prephenate dehydrogenase	-10.7845	1	nad_c + pphn_c --> 34hpp_c + co2_c + nadh_c
Wildtype	PPNDH	Prephenate dehydratase	-79.2119	1	h_c + pphn_c --> co2_c + h2o_c + phpyr_c
TCOSA	PPND_ORIGINAL_NAD_TCOSA	Prephenate dehydrogenase	-10.7845	1	nad_c + pphn_c --> 34hpp_c + co2_c + nadh_c
TCOSA	PPND_VARIANT_FDX_TCOSA	Prephenate dehydrogenase	9.87276	1	fdxox_c + pphn_c --> 34hpp_c + co2_c + fdxrd_c + h_c	Ferredoxin corrected
TCOSA	PPND_VARIANT_NADP_TCOSA	Prephenate dehydrogenase	-10.7824	1	nadp_c + pphn_c --> 34hpp_c + co2_c + nadph_c
Wildtype	PPOHt	1-Propanol transport, diffusion	-	2	ppoh_e <=> ppoh_c	Pseudoreaction of biomass synthesis (dG0 not defined)
Wildtype	PPS	Phosphoenolpyruvate synthase	-4.94889	1	atp_c + h2o_c + pyr_c --> amp_c + 3.0 h_c + pep_c + pi_c
Wildtype	PRAGSr	Phosphoribosylglycinamide synthase	-27.2292	1	atp_c + gly_c + pram_c <=> adp_c + gar_c + h_c + pi_c
Wildtype	PRAIS	Phosphoribosylaminoimidazole synthase	1.09356	1	atp_c + fpram_c --> adp_c + air_c + h_c + pi_c
Wildtype	PRAIi	Phosphoribosylanthranilate isomerase (irreversible)	-9.79364	1	pran_c --> 2cpr5p_c
Wildtype	PRAMPC	Phosphoribosyl-AMP cyclohydrolase	-2706.78	1	h2o_c + prbamp_c --> prfp_c
Wildtype	PRASCSi	Phosphoribosylaminoimidazolesuccinocarboxamide synthase	-77.4451	1	5aizc_c + asp__L_c + atp_c --> 25aics_c + adp_c + 2.0 h_c + pi_c
Wildtype	PRATPP	Phosphoribosyl-ATP pyrophosphatase	-1818.88	1	h2o_c + prbatp_c --> 2.0 h_c + ppi_c + prbamp_c
Wildtype	PRFGS	Phosphoribosylformylglycinamidine synthase	29.2174	1	atp_c + fgam_c + gln__L_c + h2o_c --> adp_c + fpram_c + glu__L_c + h_c + pi_c
Wildtype	PRMICI	1-(5-phosphoribosyl)-5-[(5-phosphoribosylamino)methylideneamino)imidazole-4-carboxamide isomerase	-9.77562	1	prfp_c <=> prlp_c
Wildtype	PROTEIN	Biomass synthesis	-	1	0.775 ala__L_c + 0.133 arg__L_c + 0.156 asn__L_c + 0.156 asp__L_c + 40.446 atp_c + 1.216 cys__L_c + 0.127 gln__L_c + 0.127 glu__L_c + 1.078 gly_c + 31.053 h2o_c + 0.146 his__L_c + 0.436 ile__L_c + 0.429 leu__L_c + 0.336 lys__L_c + 0.783 met__L_c + 0.185 phe__L_c + 0.457 pro__L_c + 0.427 ser__L_c + 0.41 thr__L_c + 0.043 trp__L_c + 0.801 tyr__L_c + 1.172 val__L_c --> 40.446 adp_c + 40.446 pi_c + pr…	Pseudoreaction of biomass synthesis (dG0 not defined)
Wildtype	PRPPS	Phosphoribosylpyrophosphate synthetase	-1.06332	1	atp_c + r5p_c <=> amp_c + h_c + prpp_c
Wildtype	PSCVT	3-phosphoshikimate 1-carboxyvinyltransferase	-16.4782	1	pep_c + skm5p_c <=> 3psme_c + pi_c
Wildtype	PSD	Phosphatidylserine decarboxylase proenzyme	0	1	h_c + ps_CA_c --> co2_c + pe_CA_c	eQuilibrator could not determine dG0
Wildtype	PSERT	Phosphoserine transaminase	-10.8963	1	3php_c + glu__L_c --> akg_c + pser__L_c
Wildtype	PSP_L	Phosphoserine phosphatase (L-serine)	-10.3691	1	h2o_c + pser__L_c --> pi_c + ser__L_c
Wildtype	PTA2	propanoyl-CoA:phosphate propanoyltransferase	20.6554	1	pi_c + ppcoa_c <=> coa_c + ppap_c
Wildtype	PTAr	Phosphotransacetylase	8.67247	1	accoa_c + pi_c <=> actp_c + coa_c
Heterologous	PTBBUTP_HET	Phosphotransbutyrylase::Butanoyl phosphate	22.341	1	btcoa_c + pi_c <=> butpi_c + coa_c
Wildtype	PTPATi	Pantetheine-phosphate adenylyltransferase	-18.0356	1	atp_c + pan4p_c --> dpcoa_c + ppi_c
Wildtype	PUNP1	Purine-nucleoside phosphorylase (Adenosine)	8.13851	1	adn_c + pi_c <=> ade_c + r1p_c
Wildtype	PUNP2	Purine-nucleoside phosphorylase (Deoxyadenosine)	10.9609	1	dad_2_c + pi_c <=> 2dr1p_c + ade_c
Wildtype	PYK	Pyruvate kinase	-25.0273	1	adp_c + h_c + pep_c --> atp_c + pyr_c
Wildtype	PYNP2r	Pyrimidine-nucleoside phosphorylase (uracil)	1.17204	1	pi_c + uri_c <=> r1p_c + ura_c
Wildtype	QULNS	Quinolinate synthase	-219.735	1	dhap_c + iasp_c --> 2.0 h2o_c + h_c + pi_c + quln_c
Wildtype	RBFK	Riboflavin kinase	-14.2843	1	atp_c + ribflv_c --> adp_c + fmn_c
Wildtype	RBFSa	Riboflavin synthase	-98.7546	1	4r5au_c + db4p_c --> dmlz_c + 2.0 h2o_c + h_c + pi_c
Wildtype	RBFSb	Riboflavin synthase	-96.8522	1	2.0 dmlz_c + h_c --> 4r5au_c + ribflv_c
Wildtype	RHA40tex	Transport of (R)-3-Hydroxybutanoate (extracellular to periplasm)	0	2	bhb_p --> bhb_e	Transport reaction (assumed 0)
Wildtype	RHCCE	S-ribosylhomocysteine cleavage enzyme	-13.7028	1	rhcys_c --> dhptd_c + hcys__L_c
Wildtype	RNA	Biomass synthesis	-	1	2.079 atp_c + 0.757 ctp_c + 0.783 gtp_c + 1.25 h2o_c + 0.739 utp_c --> 1.25 adp_c + 1.25 pi_c + 3.108 ppi_c + rna_CA_c	Pseudoreaction of biomass synthesis (dG0 not defined)
Wildtype	RNF_na	Ferredoxin:NAD oxidoreductase (Na+ pumping)	13.9932	2	fdxrd_c + h_c + 2.0 na1_c + nad_c <=> fdxox_c + 2.0 na1_p + nadh_c	Ferredoxin corrected
TCOSA	RNF_na_ORIGINAL_TCOSA	Ferredoxin:NAD oxidoreductase (Na+ pumping)	13.9932	2	fdxrd_c + h_c + 2.0 na1_c + nad_c <=> fdxox_c + 2.0 na1_p + nadh_c	Ferredoxin corrected
TCOSA	RNF_na_VARIANT_1_TCOSA	Ferredoxin:NAD oxidoreductase (Na+ pumping)	13.9953	2	fdxrd_c + h_c + 2.0 na1_c + nadp_c <=> fdxox_c + 2.0 na1_p + nadph_c	Ferredoxin corrected
TCOSA	RNF_na_VARIANT_2_TCOSA	Ferredoxin:NAD oxidoreductase (Na+ pumping)	55.3077	2	fdxox_c + 2.0 na1_c + nadh_c <=> fdxrd_c + h_c + 2.0 na1_p + nad_c	Ferredoxin corrected
TCOSA	RNF_na_VARIANT_3_TCOSA	Ferredoxin:NAD oxidoreductase (Na+ pumping)	55.3056	2	fdxox_c + 2.0 na1_c + nadph_c <=> fdxrd_c + h_c + 2.0 na1_p + nadp_c	Ferredoxin corrected
TCOSA	RNF_na_VARIANT_4_TCOSA	Ferredoxin:NAD oxidoreductase (Na+ pumping)	34.6526	2	2.0 na1_c + nadh_c + nadp_c <=> 2.0 na1_p + nad_c + nadph_c
TCOSA	RNF_na_VARIANT_5_TCOSA	Ferredoxin:NAD oxidoreductase (Na+ pumping)	34.6483	2	2.0 na1_c + nad_c + nadph_c <=> 2.0 na1_p + nadh_c + nadp_c
Wildtype	RNTR1c2	Ribonucleoside-triphosphate reductase (ATP) (flavodoxin)	0	1	atp_c + 2.0 flxr_c --> datp_c + 2.0 flxso_c + h2o_c	eQuilibrator could not determine dG0
Wildtype	RNTR2c2	Ribonucleoside-triphosphate reductase (GTP) (flavodoxin)	0	1	2.0 flxr_c + gtp_c --> dgtp_c + 2.0 flxso_c + h2o_c	eQuilibrator could not determine dG0
Wildtype	RNTR3c2	Ribonucleoside-triphosphate reductase (CTP) (flavodoxin)	0	1	ctp_c + 2.0 flxr_c --> dctp_c + 2.0 flxso_c + h2o_c	eQuilibrator could not determine dG0
Wildtype	RPE	Ribulose 5-phosphate 3-epimerase	-3.38816	1	ru5p__D_c <=> xu5p__D_c
Wildtype	RPI	Ribose-5-phosphate isomerase	4.47125	1	r5p_c <=> ru5p__D_c
Wildtype	SADT2	Sulfate adenyltransferase	19.5443	1	atp_c + gtp_c + h2o_c + so4_c --> aps_c + gdp_c + h_c + pi_c + ppi_c
Wildtype	SDPDS	Succinyl-diaminopimelate desuccinylase	8.02163	1	h2o_c + sl26da_c --> 26dap_LL_c + succ_c
Wildtype	SDPTA	Succinyldiaminopimelate transaminase	-0.922055	1	akg_c + sl26da_c <=> glu__L_c + sl2a6o_c
Wildtype	SERAT	Serine O-acetyltransferase	-6.39616	1	accoa_c + ser__L_c <=> acser_c + coa_c
Wildtype	SERD_L	L-serine deaminase	-30.1668	1	ser__L_c --> nh4_c + pyr_c
Wildtype	SHK3Dr	Shikimate dehydrogenase	-6.53007	1	3dhsk_c + h_c + nadph_c <=> nadp_c + skm_c
TCOSA	SHK3Dr_ORIGINAL_NADP_TCOSA	Shikimate dehydrogenase	-6.53007	1	3dhsk_c + h_c + nadph_c <=> nadp_c + skm_c
TCOSA	SHK3Dr_VARIANT_FDX_TCOSA	Shikimate dehydrogenase	-27.1852	1	3dhsk_c + fdxrd_c + 2.0 h_c <=> fdxox_c + skm_c	Ferredoxin corrected
TCOSA	SHK3Dr_VARIANT_NAD_TCOSA	Shikimate dehydrogenase	-6.52793	1	3dhsk_c + h_c + nadh_c <=> nad_c + skm_c
Wildtype	SHKK	Shikimate kinase	-26.2157	1	atp_c + skm_c --> adp_c + h_c + skm5p_c
Wildtype	SHSL1	O-succinylhomoserine lyase (L-cysteine)	-64.5134	1	cys__L_c + suchms_c --> cyst__L_c + h_c + succ_c
Wildtype	SO4t2pp	Sulfate transport in via proton symport (periplasm to cytoplasm)	0	2	h_p + so4_p --> h_c + so4_c	Transport reaction (assumed 0)
Wildtype	SO4tex	Sulfate transport via diffusion (extracellular to periplasm)	0	2	so4_e <=> so4_p	Transport reaction (assumed 0)
Wildtype	SOLUTE		-	1	0.0045 10fthf_c + 0.0045 5mthf_c + 0.0003 accoa_c + 0.0045 amet_c + 0.0008 atp_c + 0.103 ca2_c + 0.0045 chor_c + 0.0001 citr__L_c + 0.103 cl_c + 0.0004 coa_c + 0.0005 cobalt2_c + 0.818 ctp_c + 0.014 cu2_c + 0.0007 fad_c + 0.279 fe2_c + 3.986 glu5sa_c + 1.318 gtp_c + 3.862 k_c + 0.172 mg2_c + 0.0045 mlthf_c + 0.014 mn2_c + 0.0001 mobd_c + 0.014 nad_c + 0.0003 nadh_c + 0.0009 nadp_c + 0.0027 nadph_…	Pseudoreaction of biomass synthesis (dG0 not defined)
TCOSA	SOLUTE_NADH_TCOSA		-	1	0.0045 10fthf_c + 0.0045 5mthf_c + 0.0003 accoa_c + 0.0045 amet_c + 0.0008 atp_c + 0.103 ca2_c + 0.0045 chor_c + 0.0001 citr__L_c + 0.103 cl_c + 0.0004 coa_c + 0.0005 cobalt2_c + 0.818 ctp_c + 0.014 cu2_c + 0.0007 fad_c + 0.279 fe2_c + 3.986 glu5sa_c + 1.318 gtp_c + 3.862 k_c + 0.172 mg2_c + 0.0045 mlthf_c + 0.014 mn2_c + 0.0001 mobd_c + 0.0149 nad_c + 0.003 nadh_c + 0.257 nh4_c + 0.0064 ni2_c + …	Pseudoreaction of biomass synthesis (dG0 not defined)
TCOSA	SOLUTE_NADPH_TCOSA		-	1	0.0045 10fthf_c + 0.0045 5mthf_c + 0.0003 accoa_c + 0.0045 amet_c + 0.0008 atp_c + 0.103 ca2_c + 0.0045 chor_c + 0.0001 citr__L_c + 0.103 cl_c + 0.0004 coa_c + 0.0005 cobalt2_c + 0.818 ctp_c + 0.014 cu2_c + 0.0007 fad_c + 0.279 fe2_c + 3.986 glu5sa_c + 1.318 gtp_c + 3.862 k_c + 0.172 mg2_c + 0.0045 mlthf_c + 0.014 mn2_c + 0.0001 mobd_c + 0.0149 nadp_c + 0.003 nadph_c + 0.257 nh4_c + 0.0064 ni2_c …	Pseudoreaction of biomass synthesis (dG0 not defined)
TCOSA	SOLUTE_ORIGINAL_TCOSA		-	1	0.0045 10fthf_c + 0.0045 5mthf_c + 0.0003 accoa_c + 0.0045 amet_c + 0.0008 atp_c + 0.103 ca2_c + 0.0045 chor_c + 0.0001 citr__L_c + 0.103 cl_c + 0.0004 coa_c + 0.0005 cobalt2_c + 0.818 ctp_c + 0.014 cu2_c + 0.0007 fad_c + 0.279 fe2_c + 3.986 glu5sa_c + 1.318 gtp_c + 3.862 k_c + 0.172 mg2_c + 0.0045 mlthf_c + 0.014 mn2_c + 0.0001 mobd_c + 0.014 nad_c + 0.0003 nadh_c + 0.0009 nadp_c + 0.0027 nadph_…	Pseudoreaction of biomass synthesis (dG0 not defined)
Wildtype	SULRi	R_SULRi	-109.7	1	5.0 h_c + 3.0 nadph_c + so3_c --> 3.0 h2o_c + h2s_c + 3.0 nadp_c
TCOSA	SULRi_ORIGINAL_NADP_TCOSA	R_SULRi	-109.7	1	5.0 h_c + 3.0 nadph_c + so3_c --> 3.0 h2o_c + h2s_c + 3.0 nadp_c
TCOSA	SULRi_VARIANT_FDX_TCOSA	R_SULRi	-171.666	1	3.0 fdxrd_c + 8.0 h_c + so3_c --> 3.0 fdxox_c + 3.0 h2o_c + h2s_c	Ferredoxin corrected
TCOSA	SULRi_VARIANT_NAD_TCOSA	R_SULRi	-109.694	1	5.0 h_c + 3.0 nadh_c + so3_c --> 3.0 h2o_c + h2s_c + 3.0 nad_c
Wildtype	TALA	Transaldolase	3.41841	1	g3p_c + s7p_c <=> e4p_c + f6p_c
Wildtype	TEICH	Biomass synthesis	0	1	0.129 atp_c + 0.518 gpn_c + 0.129 h2o_c + 0.129 lys__L_c + 0.129 uacgam_c --> 0.129 adp_c + 0.129 pi_c + teichoic_CA_c	eQuilibrator could not determine dG0
Wildtype	THDPS	Tetrahydrodipicolinate succinylase	26.0194	1	h2o_c + succoa_c + thdp_c --> coa_c + sl2a6o_c
Wildtype	THRD_L	L-threonine deaminase	-24.0648	1	thr__L_c --> 2obut_c + nh4_c
Wildtype	THRS	Threonine synthase	-29.3725	1	h2o_c + phom_c --> pi_c + thr__L_c
Wildtype	THZPSN3	Thiazole phosphate synthesis	0	1	atp_c + dhgly_c + dxyl5p_c + iscssh_c + nadph_c --> 4mpetz_c + amp_c + co2_c + 2.0 h2o_c + h_c + iscs_c + nadp_c + ppi_c	eQuilibrator could not determine dG0
TCOSA	THZPSN3_ORIGINAL_NADP_TCOSA	Thiazole phosphate synthesis	0	1	atp_c + dhgly_c + dxyl5p_c + iscssh_c + nadph_c --> 4mpetz_c + amp_c + co2_c + 2.0 h2o_c + h_c + iscs_c + nadp_c + ppi_c	eQuilibrator could not determine dG0
TCOSA	THZPSN3_VARIANT_FDX_TCOSA	Thiazole phosphate synthesis	0	1	atp_c + dhgly_c + dxyl5p_c + fdxrd_c + iscssh_c --> 4mpetz_c + amp_c + co2_c + fdxox_c + 2.0 h2o_c + iscs_c + ppi_c	eQuilibrator could not determine dG0; Ferredoxin corrected
TCOSA	THZPSN3_VARIANT_NAD_TCOSA	Thiazole phosphate synthesis	0	1	atp_c + dhgly_c + dxyl5p_c + iscssh_c + nadh_c --> 4mpetz_c + amp_c + co2_c + 2.0 h2o_c + h_c + iscs_c + nad_c + ppi_c	eQuilibrator could not determine dG0
Wildtype	TKT1	Transketolase	-1.50253	1	r5p_c + xu5p__D_c <=> g3p_c + s7p_c
Wildtype	TKT2	Transketolase	-5.94612	1	e4p_c + xu5p__D_c <=> f6p_c + g3p_c
Wildtype	TMDS	Thymidylate synthase	-45.2766	1	dump_c + mlthf_c --> dhf_c + dtmp_c
Wildtype	TMPK	Thiamine-phosphate kinase	-49.4343	1	atp_c + thmmp_c --> adp_c + thmpp_c
Wildtype	TMPPP	Thiamine-phosphate diphosphorylase	-25.9256	1	2mahmp_c + 4mpetz_c + h_c --> ppi_c + thmmp_c
Wildtype	TPI	Triose-phosphate isomerase	5.61774	1	dhap_c <=> g3p_c
Wildtype	TRPS2	Tryptophan synthase (indole)	-50.6694	1	indole_c + ser__L_c <=> h2o_c + trp__L_c
Wildtype	TRPS3	Tryptophan synthase (indoleglycerol phosphate)	19.1795	1	3ig3p_c --> g3p_c + indole_c
Wildtype	TRSARr	Tartronate semialdehyde reductase	-29.7578	1	2h3oppan_c + h_c + nadh_c <=> glyc__R_c + nad_c
TCOSA	TRSARr_ORIGINAL_NAD_TCOSA	Tartronate semialdehyde reductase	-29.7578	1	2h3oppan_c + h_c + nadh_c <=> glyc__R_c + nad_c
TCOSA	TRSARr_VARIANT_FDX_TCOSA	Tartronate semialdehyde reductase	-50.4151	1	2h3oppan_c + fdxrd_c + 2.0 h_c <=> fdxox_c + glyc__R_c	Ferredoxin corrected
TCOSA	TRSARr_VARIANT_NADP_TCOSA	Tartronate semialdehyde reductase	-29.7599	1	2h3oppan_c + h_c + nadph_c <=> glyc__R_c + nadp_c
Wildtype	TYRL	Tyrosine lyase	-67.9934	1	amet_c + nadph_c + tyr__L_c --> 4crsol_c + dad_5_c + dhgly_c + met__L_c + nadp_c
TCOSA	TYRL_ORIGINAL_NADP_TCOSA	Tyrosine lyase	-67.9934	1	amet_c + nadph_c + tyr__L_c --> 4crsol_c + dad_5_c + dhgly_c + met__L_c + nadp_c
TCOSA	TYRL_VARIANT_FDX_TCOSA	Tyrosine lyase	-88.6486	1	amet_c + fdxrd_c + h_c + tyr__L_c --> 4crsol_c + dad_5_c + dhgly_c + fdxox_c + met__L_c	Ferredoxin corrected
TCOSA	TYRL_VARIANT_NAD_TCOSA	Tyrosine lyase	-67.9913	1	amet_c + nadh_c + tyr__L_c --> 4crsol_c + dad_5_c + dhgly_c + met__L_c + nad_c
Wildtype	TYRTA	Tyrosine transaminase	0.376001	1	akg_c + tyr__L_c <=> 34hpp_c + glu__L_c
Wildtype	U23GAAT	UDP-3-O-(3-hydroxymyristoyl)glucosamine acyltransferase	0	1	3hmrsACP_c + u3hga_c --> ACP_c + h_c + u23ga_c	eQuilibrator could not determine dG0
Wildtype	UAAGDS	UDP-N-acetylmuramoyl-L-alanyl-D-glutamyl-meso-2,6-diaminopimelate synthetase	-24.3937	1	26dap__M_c + atp_c + uamag_c --> adp_c + h_c + pi_c + ugmd_c
Wildtype	UAGAAT	UDP-N-acetylglucosamine acyltransferase	0	1	3hmrsACP_c + uacgam_c <=> ACP_c + u3aga_c	eQuilibrator could not determine dG0
Wildtype	UAGCVT	UDP-N-acetylglucosamine 1-carboxyvinyltransferase	-14.7754	1	pep_c + uacgam_c --> pi_c + uaccg_c
Wildtype	UAGDP	UDP-N-acetylglucosamine diphosphorylase	-10.7531	1	acgam1p_c + utp_c --> ppi_c + uacgam_c
Wildtype	UAGPT3	UDP-N-acetylglucosamine-N-acetylmuramyl-(pentapeptide)pyrophosphoryl-undecaprenol N-acetylglucosamine transferase	-15.0313	1	uacgam_c + uagmda_c --> uaagmda_c + udp_c
Wildtype	UAMAGS	UDP-N-acetylmuramoyl-L-alanyl-D-glutamate synthetase	-32.9427	1	atp_c + glu__D_c + uama_c --> adp_c + h_c + pi_c + uamag_c
Wildtype	UAMAS	UDP-N-acetylmuramoyl-L-alanine synthetase	-30.4766	1	ala__L_c + atp_c + uamr_c --> adp_c + h_c + pi_c + uama_c
Wildtype	UAPGR	UDP-N-acetylenolpyruvoylglucosamine reductase	-55.422	1	h_c + nadph_c + uaccg_c --> nadp_c + uamr_c
TCOSA	UAPGR_ORIGINAL_NADP_TCOSA	UDP-N-acetylenolpyruvoylglucosamine reductase	-55.422	1	h_c + nadph_c + uaccg_c --> nadp_c + uamr_c
TCOSA	UAPGR_VARIANT_FDX_TCOSA	UDP-N-acetylenolpyruvoylglucosamine reductase	-76.0772	1	fdxrd_c + 2.0 h_c + uaccg_c --> fdxox_c + uamr_c	Ferredoxin corrected
TCOSA	UAPGR_VARIANT_NAD_TCOSA	UDP-N-acetylenolpyruvoylglucosamine reductase	-55.4199	1	h_c + nadh_c + uaccg_c --> nad_c + uamr_c
Wildtype	UDCPDP	Undecaprenyl-diphosphatase	-34.2935	1	h2o_c + udcpdp_c --> 2.0 h_c + pi_c + udcpp_c
Wildtype	UDCPDPS	Undecaprenyl diphosphate synthase	-649.977	1	frdp_c + 8.0 ipdp_c --> 8.0 h_c + 8.0 ppi_c + udcpdp_c
Wildtype	UGMDDS	UDP-N-acetylmuramoyl-L-alanyl-D-glutamyl-meso-2,6-diaminopimeloyl-D-alanyl-D-alanine synthetase	-32.907	1	alaala_c + atp_c + ugmd_c --> adp_c + h_c + pi_c + ugmda_c
Wildtype	UHGADA	UDP-3-O-acetylglucosamine deacetylase	-6.74931	1	h2o_c + u3aga_c --> ac_c + u3hga_c
Wildtype	UMPK	UMP kinase	-0.585688	1	atp_c + h_c + ump_c <=> adp_c + udp_c
Wildtype	VALTA	Valine transaminase	1.72468	1	akg_c + val__L_c <=> 3mob_c + glu__L_c
Wildtype	VPAMTr	Valine-pyruvate aminotransferase	-1.5674	1	3mob_c + ala__L_c <=> pyr_c + val__L_c
Wildtype	ZN2tpp	Zinc transport in via permease (no H+)	0	2	zn2_p --> zn2_c	Transport reaction (assumed 0)
Wildtype	Zn2tex	Zinc (Zn+2) transport via diffusion (extracellular to periplasm)	0	2	zn2_e <=> zn2_p	Transport reaction (assumed 0)
Wildtype	biomass	Biomass synthesis	-	1	0.0432 carbo_CA_c + 0.026 dna_CA_c + 0.076 lipid_CA_c + 0.1008 peptido_CA_c + 0.5284 protein_CA_c + 0.0655 rna_CA_c + 0.0495 solutepool_c + 0.1106 teichoic_CA_c --> biomass	Pseudoreaction of biomass synthesis (dG0 not defined)
Wildtype	c14	Fatty Acid biosynthesis	0	1	acACP_c + 18.0 h_c + 6.0 malACP_c + 12.0 nadph_c --> 6.0 ACP_c + 6.0 co2_c + 6.0 h2o_c + myrsACP_c + 12.0 nadp_c	eQuilibrator could not determine dG0
TCOSA	c14_ORIGINAL_NADP_TCOSA	Fatty Acid biosynthesis	0	1	acACP_c + 18.0 h_c + 6.0 malACP_c + 12.0 nadph_c --> 6.0 ACP_c + 6.0 co2_c + 6.0 h2o_c + myrsACP_c + 12.0 nadp_c	eQuilibrator could not determine dG0
TCOSA	c14_VARIANT_FDX_TCOSA	Fatty Acid biosynthesis	0	1	acACP_c + 12.0 fdxrd_c + 30.0 h_c + 6.0 malACP_c --> 6.0 ACP_c + 6.0 co2_c + 12.0 fdxox_c + 6.0 h2o_c + myrsACP_c	eQuilibrator could not determine dG0; Ferredoxin corrected
TCOSA	c14_VARIANT_NAD_TCOSA	Fatty Acid biosynthesis	0	1	acACP_c + 18.0 h_c + 6.0 malACP_c + 12.0 nadh_c --> 6.0 ACP_c + 6.0 co2_c + 6.0 h2o_c + myrsACP_c + 12.0 nad_c	eQuilibrator could not determine dG0
Wildtype	c160	Fatty Acid biosynthesis	0	1	acACP_c + 21.0 h_c + 7.0 malACP_c + 14.0 nadph_c --> 7.0 ACP_c + 7.0 co2_c + 7.0 h2o_c + 14.0 nadp_c + palmACP_c	eQuilibrator could not determine dG0
TCOSA	c160_ORIGINAL_NADP_TCOSA	Fatty Acid biosynthesis	0	1	acACP_c + 21.0 h_c + 7.0 malACP_c + 14.0 nadph_c --> 7.0 ACP_c + 7.0 co2_c + 7.0 h2o_c + 14.0 nadp_c + palmACP_c	eQuilibrator could not determine dG0
TCOSA	c160_VARIANT_FDX_TCOSA	Fatty Acid biosynthesis	0	1	acACP_c + 14.0 fdxrd_c + 35.0 h_c + 7.0 malACP_c --> 7.0 ACP_c + 7.0 co2_c + 14.0 fdxox_c + 7.0 h2o_c + palmACP_c	eQuilibrator could not determine dG0; Ferredoxin corrected
TCOSA	c160_VARIANT_NAD_TCOSA	Fatty Acid biosynthesis	0	1	acACP_c + 21.0 h_c + 7.0 malACP_c + 14.0 nadh_c --> 7.0 ACP_c + 7.0 co2_c + 7.0 h2o_c + 14.0 nad_c + palmACP_c	eQuilibrator could not determine dG0
Wildtype	c161	Fatty Acid biosynthesis	0	1	acACP_c + 20.0 h_c + 7.0 malACP_c + 13.0 nadph_c --> 7.0 ACP_c + 7.0 co2_c + 7.0 h2o_c + hdACP_c + 13.0 nadp_c	eQuilibrator could not determine dG0
TCOSA	c161_ORIGINAL_NADP_TCOSA	Fatty Acid biosynthesis	0	1	acACP_c + 20.0 h_c + 7.0 malACP_c + 13.0 nadph_c --> 7.0 ACP_c + 7.0 co2_c + 7.0 h2o_c + hdACP_c + 13.0 nadp_c	eQuilibrator could not determine dG0
TCOSA	c161_VARIANT_FDX_TCOSA	Fatty Acid biosynthesis	0	1	acACP_c + 13.0 fdxrd_c + 33.0 h_c + 7.0 malACP_c --> 7.0 ACP_c + 7.0 co2_c + 13.0 fdxox_c + 7.0 h2o_c + hdACP_c	eQuilibrator could not determine dG0; Ferredoxin corrected
TCOSA	c161_VARIANT_NAD_TCOSA	Fatty Acid biosynthesis	0	1	acACP_c + 20.0 h_c + 7.0 malACP_c + 13.0 nadh_c --> 7.0 ACP_c + 7.0 co2_c + 7.0 h2o_c + hdACP_c + 13.0 nad_c	eQuilibrator could not determine dG0
Wildtype	c17	Fatty Acid biosynthesis	0	1	amet_c + hdACP_c --> ahcys_c + c17cycACP_c + h_c	eQuilibrator could not determine dG0
Wildtype	c180	Fatty Acid biosynthesis	0	1	acACP_c + 24.0 h_c + 8.0 malACP_c + 16.0 nadph_c --> 8.0 ACP_c + 8.0 co2_c + 8.0 h2o_c + 16.0 nadp_c + stracp_c	eQuilibrator could not determine dG0
TCOSA	c180_ORIGINAL_NADP_TCOSA	Fatty Acid biosynthesis	0	1	acACP_c + 24.0 h_c + 8.0 malACP_c + 16.0 nadph_c --> 8.0 ACP_c + 8.0 co2_c + 8.0 h2o_c + 16.0 nadp_c + stracp_c	eQuilibrator could not determine dG0
TCOSA	c180_VARIANT_FDX_TCOSA	Fatty Acid biosynthesis	0	1	acACP_c + 16.0 fdxrd_c + 40.0 h_c + 8.0 malACP_c --> 8.0 ACP_c + 8.0 co2_c + 16.0 fdxox_c + 8.0 h2o_c + stracp_c	eQuilibrator could not determine dG0; Ferredoxin corrected
TCOSA	c180_VARIANT_NAD_TCOSA	Fatty Acid biosynthesis	0	1	acACP_c + 24.0 h_c + 8.0 malACP_c + 16.0 nadh_c --> 8.0 ACP_c + 8.0 co2_c + 8.0 h2o_c + 16.0 nad_c + stracp_c	eQuilibrator could not determine dG0
Wildtype	c181	Fatty Acid biosynthesis	0	1	acACP_c + 23.0 h_c + 8.0 malACP_c + 15.0 nadph_c --> 8.0 ACP_c + 8.0 co2_c + 8.0 h2o_c + 15.0 nadp_c + olACP_c	eQuilibrator could not determine dG0
TCOSA	c181_ORIGINAL_NADP_TCOSA	Fatty Acid biosynthesis	0	1	acACP_c + 23.0 h_c + 8.0 malACP_c + 15.0 nadph_c --> 8.0 ACP_c + 8.0 co2_c + 8.0 h2o_c + 15.0 nadp_c + olACP_c	eQuilibrator could not determine dG0
TCOSA	c181_VARIANT_FDX_TCOSA	Fatty Acid biosynthesis	0	1	acACP_c + 15.0 fdxrd_c + 38.0 h_c + 8.0 malACP_c --> 8.0 ACP_c + 8.0 co2_c + 15.0 fdxox_c + 8.0 h2o_c + olACP_c	eQuilibrator could not determine dG0; Ferredoxin corrected
TCOSA	c181_VARIANT_NAD_TCOSA	Fatty Acid biosynthesis	0	1	acACP_c + 23.0 h_c + 8.0 malACP_c + 15.0 nadh_c --> 8.0 ACP_c + 8.0 co2_c + 8.0 h2o_c + 15.0 nad_c + olACP_c	eQuilibrator could not determine dG0
Wildtype	c19	Fatty Acid biosynthesis	0	1	amet_c + olACP_c --> ahcys_c + c19cycACP_c + h_c	eQuilibrator could not determine dG0
Wildtype	cds	Phosphatidate cytidylyltransferase	0	1	ctp_c + pa_CA_c --> cdpdag_CA_c + ppi_c	eQuilibrator could not determine dG0
Wildtype	cds1	CDP-diacylglycerol/serine O-phosphatidyltransferase	0	1	cdpdag_CA_c + ser__L_c --> cmp_c + h_c + ps_CA_c	eQuilibrator could not determine dG0
Wildtype	rxn00213	UTP:alpha-D-glucose-1-phosphate uridylyltransferase_c0	-10.5215	1	g1p_c + utp_c <=> ppi_c + udpg_c
Wildtype	rxn00214	UDPglucose 4-epimerase_c0	1.27488	1	udpg_c <=> udpgal_c
Wildtype	rxn00704	alpha-D-Glucose 1-phosphate 1,6-phosphomutase_c0	-16.73	1	g1p_c <=> g6p_c
Wildtype	rxn05349	acetyl-CoA:[acyl-carrier-protein] S-acetyltransferase_c0	0	1	ACP_c + accoa_c <=> acACP_c + coa_c	eQuilibrator could not determine dG0

## Sheet: Suppl. Table 2
Nr.	Compound	C-atoms	ID in model	Substrate/Product	Native/Heterologous	References
1	CO	1	co	Substrate	Native/ Heterologous as sole substrate	https://doi.org/10.1016/j.ymben.2021.09.004, https://doi.org/10.1128/AEM.01772-15; https://doi.org/10.1038/s41467-024-49680-5 (sole substrate)
2	CO2	1	co2	Substrate/ Product	Native	https://doi.org/10.1016/j.ymben.2021.09.004
3	Formate	1	for	Substrate/Product	Native	https://doi.org/10.1016/j.ymben.2021.09.004, https://doi.org/10.1111/1462-2920.15598 (substrate); https://doi.org/10.1111/1758-2229.13160 (mixed acid product)
4	Methanol	1	meoh	Substrate	Native	https://doi.org/10.1111/1462-2920.16011
5	Glycine betaine	5	glyb	Substrate	Native	https://doi.org/10.1111/1462-2920.14389, https://doi.org/10.1007/s00253-023-12637-7
6	N,N-Dimethylglycine	4	dmgly	Product	Native	https://doi.org/10.1111/1462-2920.14389, https://doi.org/10.1007/s00253-023-12637-7
7	H2	0	h2	Substrate/Product	Native	https://doi.org/10.1016/j.ymben.2021.09.004
8	Glucose	6	glc	Substrate	Native	https://doi.org/10.1099/00207713-27-4-355
9	Fructose	6	fru	Substrate	Native	https://doi.org/10.1016/j.ymben.2021.09.004, https://doi.org/10.1111/1462-2920.15739 (native); https://doi.org/10.1111/1758-2229.13160 (mixed acid fermentation by mutant)
10	Glycerol	3	glyc	Substrate	(Native) -> need to delete the propanediol dehydratase that can also catalyze glycerol to 3-hydroxypropionaldehyde	https://doi.org/10.1111/1462-2920.15503
11	Dihydroxyacetone	3	dha	Substrate	(Native) -> need to delete the propanediol dehydratase that can also catalyze glycerol to 3-hydroxypropionaldehyde	https://doi.org/10.1111/1462-2920.15503
12	L-Alanine	3	ala__L	Substrate	Native	https://doi.org/10.1128/AEM.02023-18
13	D-Lactate	3	lac__D	Substrate/Product	Native substrate, Heterologous product (Leuconostoc mesenteroides subsp. mesenteroides ATCC 8293)	https://doi.org/10.1099/00207713-27-4-355, https://doi.org/10.1016/S0168-6496(98)00047-6, https://doi.org/10.1111/1462-2920.12493 (substrate); https://doi.org/10.1007/s00253-023-12637-7 (product), https://doi.org/10.1007/s00253-022-11770-z (Heterologous NADH-dependent D-lactate dehydrogenase)
14	Acetate	2	ac	Product	Native
15	Citramalate	5	citm	Product	Native	Theoretically assessed: 10.1016/j.biortech.2025.132643
16	Acetone	3	acetone	Product	Heterologous (C. acetobutylicum)	https://doi.org/10.1016/j.ymben.2016.03.001, https://doi.org/10.1002/biot.202100515
17	2-Propanol (Isopropanol)	3	2ppoh	Product	Heterologous (C. acetobutylicum, C. aceticum)	https://doi.org/10.1002/biot.202100515, https://doi.org/10.3390/bioengineering10121381
18	(R)-3-Hydroxybutanoate	4	bhb	Product	Heterologous (C. acetireducens)	https://doi.org/10.3390/fermentation9090799
19	Butyrate	3	but	Product	Heterologous	Theoretically assessed: 10.1016/j.biortech.2025.132643
20	1-Butanol	4	btoh	Product	Heterologous	Theoretically assessed: 10.1016/j.biortech.2025.132643
21	1,3-Butanediol	4	btd13__R	Product	Heterologous	Theoretically assessed: 10.1016/j.biortech.2025.132643
22	Acetaldehyde	2	acald	Substrate	Native	https://doi.org/10.1111/1758-2229.12811
23	Ethylene glycol	2	glycol	Substrate	Native	https://doi.org/10.1128/jb.00942-15
24	Ethanol	2	etoh	Substrate/Product	Native	https://doi.org/10.1111/1462-2920.13082 (Substrate), https://doi.org/10.1111/1462-2920.15739, https://doi.org/10.1111/1758-2229.12811 (Product)
25	(R,R)-2,3-Butanediol	4	btd_RR	Substrate/Product	Native	https://doi.org/10.1128/aem.00960-15
26	Acetoin	4	actn__R	Substrate	Native	https://doi.org/10.1128/aem.00960-15
27	2-Butanone	4	btnn	Product	Heterologous (C. autoethanogenum)	https://doi.org/10.1134/S0026261721030024
28	2-Butanol	4	2btol	Product	Heterologous (C. autoethanogenum)	https://doi.org/10.1134/S0026261721030024
29	Caffeate	9	caf	Substrate	Native	https://doi.org/10.1111/1462-2920.16011
30	Hydrocaffeate	9	hcaf	Product	Native	https://doi.org/10.1111/1462-2920.16011
31	(S)-Propane-1,2-diol	3	12ppd__S	Substrate	Native	https://doi.org/10.1128/jb.02383-14
32	1-Propanol	3	ppoh	Product	Native	https://doi.org/10.1128/jb.02383-14
33	Propionate	3	ppa	Product	Native	https://doi.org/10.1128/jb.02383-14
34	1-Hexanol	6	1hxol	Product	Heterologous	Theoretically assessed: 10.1016/j.biortech.2025.132643
35	Hexanoate	6	hxa	Product	Heterologous	Theoretically assessed: 10.1016/j.biortech.2025.132643

## Sheet: Suppl. Table 3
	Growth rate [h-1]	Measured / MFA-corrected exchange rates [mmol gDW-1 h-1]
Scenario A		H2	+ CO2	→ Acetate
Measured	0.054	66.9 ± 7.5	33.8 ± 3.2	15.1 ± 1.1
MFA	0.054	66.9	33.2	15.5
Scenario B		Formate	→ Acetate	+ CO2
Measured	0.051	47.0 ± 1.2	12.2 ± 0.3	22.5 ± 0.7
MFA	0.051	59.0	13.6	29.7
Scenario C		Fructose	+ CO2	→ Acetate
Measured	0.049	0.95 ± 0.02	0.07 ± 0.22	2.20 ± 0.04
MFA	0.049	1.1	-0.21	2.20
Scenario D		Formate	+ H2	+ CO2	→ Acetate
Measured	0.055	5.6 ± 0.5	66.9 ± 7.5	33.8 ± 3.2	15.1 ± 0.3
MFA	0.055	5.6	59.7	26.8	15.1
Scenario E		Formate	+ H2	+ CO2	+ CO	→ Acetate
Measured	0.054	4.3 ± 0.2	40.9 ± 2.0	17.2 ± 0.7	4.6 ± 0.4	11.6 ± 0.4
MFA	0.054	4.3	42.4	16.5	4.6	11.6
Scenario F		Formate	+ Fructose	→ Acetate	+ CO2
Measured	0.050	5.24 ± 0.01	0.92 ± 0.02	3.40 ± 0.04	2.7 ± 0.1
MFA	0.050	5.24	1.07	3.4	2.8
Scenario G		H2	+ CO2	+ CO	→ Acetate
Measured	0.050	46.6 ± 2.2	17.1 ± 1.2	8.7 ± 0.2	10.8 ± 0.4
MFA	0.050	43.3	17.1	8.7	11.9

## Sheet: Suppl. Table 4
The yellow columns mark the solutions depdicted in Figure 3.
Model/Scenario	Wild type	TCOSA					TCOSA-NAD-Fdx					TCOSA-key-swaps
Growth rate [h-1]	0.1059	0.05	0.2	0.3	0.4216	0.4969	0.05	0.1	0.11	0.2	0.2437	0.05	0.1	0.11	0.2	0.3	0.4	0.465
MDF (kJ/mol)	1.919	1.929	1.929	1.813	0.958	0.668	1.773	1.773	1.773	0.958	0.958	1.919	1.919	1.919	1.919	1.813	0.958	0.585
12DGR	0	0	0	0	0	0	0	0	0	0	0	0	0	0	0	0	0	0
12PPDStex	0	0	0	0	0	0	0	0	0	0	0	0	0	0	0	0	0	0
12PPDStpp	0	0	0	0	0	0	0	0	0	0	0	0	0	0	0	0	0	0
13PPDH	0	0	0	0	0	0	0	0	0	0	0	0	0	0	0	0	0	0
13PPDH_ORIGINAL_NAD_TCOSA	0	0	0	0	0	0	0	0	0	0	0	0	0	0	0	0	0	0
13PPDH_VARIANT_FDX_TCOSA	0	0	0	0	0	0	0	0	0	0	0	0	0	0	0	0	0	0
13PPDH_VARIANT_NADP_TCOSA	0	0	0	0	0	0	0	0	0	0	0	0	0	0	0	0	0	0
2BTOLtex	0	0	0	0	0	0	0	0	0	0	0	0	0	0	0	0	0	0
2BTOLtpp	0	0	0	0	0	0	0	0	0	0	0	0	0	0	0	0	0	0
2PPOHtex	0	0	0	0	0	0	0	0	0	0	0	0	0	0	0	0	0	0
2PPOHtrpp	0	0	0	0	0	0	0	0	0	0	0	0	0	0	0	0	0	0
3HBALALD_HET	0	0	0	0	0	0	0	0	0	0	0	0	0	0	0	0	0	0
3HBCOAH_HET	0	0	0	0	0	0	0	0	0	0	0	0	0	0	0	0	0	0
3HPADHi_3HPCOAHYD	0	0	0	0	0	0	0	0	0	0	0	0	0	0	0	0	0	0
3HPADHi_3HPCOAHYD_ORIGINAL_NAD_TCOSA	0	0	0	0	0	0	0	0	0	0	0	0	0	0	0	0	0	0
3HPADHi_3HPCOAHYD_VARIANT_FDX_TCOSA	0	0	0	0	0	0	0	0	0	0	0	0	0	0	0	0	0	0
3HPADHi_3HPCOAHYD_VARIANT_NADP_TCOSA	0	0	0	0	0	0	0	0	0	0	0	0	0	0	0	0	0	0
3HPPK	0	0	0	0	0	0	0	0	0	0	0	0	0	0	0	0	0	0
3HPPTA	0	0	0	0	0	0	0	0	0	0	0	0	0	0	0	0	0	0
3OAR140	0	0	0	0	0	0	0	0	0	0	0	0	0	0	0	0	0	0
3OAR140_ORIGINAL_NADP_TCOSA	0	0	0	0	0	0	0	0	0	0	0	0	0	0	0	0	0	0
3OAR140_VARIANT_FDX_TCOSA	0	0	0	0	0	0	0	0	0	0	0	0	0	0	0	0	0	0
3OAR140_VARIANT_NAD_TCOSA	0	0	0	0	0	0	0	0	0	0	0	0	0	0	0	0	0	0
3OAS140	0	0	0	0	0	0	0	0	0	0	0	0	0	0	0	0	0	0
5DOAN	2.35892e-05	1.11375e-05	4.455e-05	6.6825e-05	9.39114e-05	0.000110684	1.11375e-05	2.2275e-05	2.45025e-05	4.455e-05	5.42819e-05	1.11375e-05	2.2275e-05	2.45025e-05	4.455e-05	6.6825e-05	8.91e-05	0.000103574
A5PISO	0	0	0	0	0	0	0	0	0	0	0	0	0	0	0	0	0	0
AACL_HET	0	0	0	0	0	0	0	0	0	0	0	0	0	0	0	0	0	0
AACOAH_HET	0	0	0	0	0	0	0	0	0	0	0	0	0	0	0	0	0	0
AACOAR_HET	0	0	0	0	0	0	0	0	0	0	0	0	0	0	0	0	0	0
ACACCT_HET	0	0	0	0	0	0	0	0	0	0	0	0	0	0	0	0	0	0
ACACT1r_HET	0	0	0	0	0	0	0	0	0	0	0	0	0	0	0	0	0	0
ACACT2r_HET	0	0	0	0	0	0	0	0	0	0	0	0	0	0	0	0	0	0
ACALD	0	0	0	0	0	0	0	0	0	0	0	0	0	0	0	0	0	0
ACALDAOR_HET	0	0	0	0	0	0	0	0	0	0	0	0	0	0	0	0	0	0
ACALD_ORIGINAL_NAD_TCOSA	0	0	0	0	0	0	0	0	0	0	0	0	0	0	0	0	0	0
ACALD_VARIANT_FDX_TCOSA	0	0	0	0	0	0	0	0	0	0	0	0	0	0	0	0	0	0
ACALD_VARIANT_NADP_TCOSA	0	0	0	0	0	0	0	0	0	0	0	0	0	0	0	0	0	0
ACALDtex	0	0	0	0	0	0	0	0	0	0	0	0	0	0	0	0	0	0
ACALDtpp	0	0	0	0	0	0	0	0	0	0	0	0	0	0	0	0	0	0
ACCOAC	0.159434	0.0752759	0.301104	0.451656	0.634727	0.748092	0.0752759	0.150552	0.165607	0.301104	0.36688	0.0752759	0.150552	0.165607	0.301104	0.451656	0.602208	0.700036
ACETONEtex	0	0	0	0	0	0	0	0	0	0	0	0	0	0	0	0	0	0
ACETONEtrpp	0	0	0	0	0	0	0	0	0	0	0	0	0	0	0	0	0	0
ACGK	0.00744288	0.00351411	0.0140564	0.0210846	0.029631	0.0349232	0.00351411	0.00702821	0.00773104	0.0140564	0.0171271	0.00351411	0.00702821	0.00773104	0.0140564	0.0210846	0.0281129	0.0326798
ACGS	0.00744288	0.00351411	0.0140564	0.0210846	0.029631	0.0349232	0.00351411	0.00702821	0.00773104	0.0140564	0.0171271	0.00351411	0.00702821	0.00773104	0.0140564	0.0210846	0.0281129	0.0326798
ACHBS	0.0243975	0.0115191	0.0460765	0.0691147	0.0971292	0.114477	0.0115191	0.0230382	0.0253421	0.0460765	0.0561419	0.0115191	0.0230382	0.0253421	0.0460765	0.0691147	0.092153	0.107123
ACKr	-27.1644	-13.4996	-21.3956	-20.7957	-19.495	-18.1074	-28.7928	-27.5857	-27.3442	-24.6524	-24.1165	-13.3186	-25.6803	-27.3442	-25.1713	-20.2136	-19.0906	-18.7738
ACLDC_HET	0	0	0	0	0	0	0	0	0	0	0	0	0	0	0	0	0	0
ACLS	0.0895917	0.0423002	0.169201	0.253801	0.356675	0.420379	0.0423002	0.0846003	0.0930603	0.169201	0.206162	0.0423002	0.0846003	0.0930603	0.169201	0.253801	0.338401	0.393374
ACODA	0.00744288	0.00351411	0.0140564	0.0210846	0.029631	0.0349232	0.00351411	0.00702821	0.00773104	0.0140564	0.0171271	0.00351411	0.00702821	0.00773104	0.0140564	0.0210846	0.0281129	0.0326798
ACONTa	0.0799516	0.0257536	0.103014	0.154522	0.217154	0.36024	0.0257536	0.0515072	0.0566579	0.103014	0.125518	0.0257536	0.0515072	0.0566579	0.103014	0.154522	0.206029	0.239498
ACONTb	0.0799516	0.0257536	0.103014	0.154522	0.217154	0.36024	0.0257536	0.0515072	0.0566579	0.103014	0.125518	0.0257536	0.0515072	0.0566579	0.103014	0.154522	0.206029	0.239498
ACOTA	-0.00744288	-0.00351411	-0.0140564	-0.0210846	-0.029631	-0.0349232	-0.00351411	-0.00702821	-0.00773104	-0.0140564	-0.0171271	-0.00351411	-0.00702821	-0.00773104	-0.0140564	-0.0210846	-0.0281129	-0.0326798
ACTD2	0	0	0	0	0	0	0	0	0	0	0	0	0	0	0	0	0	0
ACTD2_ORIGINAL_NAD_TCOSA	0	0	0	0	0	0	0	0	0	0	0	0	0	0	0	0	0	0
ACTD2_VARIANT_FDX_TCOSA	0	0	0	0	0	0	0	0	0	0	0	0	0	0	0	0	0	0
ACTD2_VARIANT_NADP_TCOSA	0	0	0	0	0	0	0	0	0	0	0	0	0	0	0	0	0	0
ACTNtex	0	0	0	0	0	0	0	0	0	0	0	0	0	0	0	0	0	0
ACTNtpp	0	0	0	0	0	0	0	0	0	0	0	0	0	0	0	0	0	0
ACt2rpp	-27.3159	-13.5832	-21.7298	-21.2971	-20.1996	-18.8336	-28.8764	-27.7528	-27.5281	-24.9867	-24.5238	-13.4022	-25.8474	-27.5281	-25.5056	-20.715	-19.7591	-19.5509
ACtex	-27.3159	-13.5832	-21.7298	-21.2971	-20.1996	-18.8336	-28.8764	-27.7528	-27.5281	-24.9867	-24.5238	-13.4022	-25.8474	-27.5281	-25.5056	-20.715	-19.7591	-19.5509
ADCL	9.43569e-05	4.455e-05	0.0001782	0.0002673	0.000375646	0.000442738	4.455e-05	8.91e-05	9.801e-05	0.0001782	0.000217128	4.455e-05	8.91e-05	9.801e-05	0.0001782	0.0002673	0.0003564	0.000414297
ADCS	9.43569e-05	4.455e-05	0.0001782	0.0002673	0.000375646	0.000442738	4.455e-05	8.91e-05	9.801e-05	0.0001782	0.000217128	4.455e-05	8.91e-05	9.801e-05	0.0001782	0.0002673	0.0003564	0.000414297
ADK1	0.927587	0.437954	1.75182	2.62772	3.69283	4.35239	0.437954	0.875908	0.963499	1.75182	2.1345	0.437954	0.875908	0.963499	1.75182	2.62772	3.50363	4.0728
ADNK1	0.013276	0.00626816	0.0250726	0.037609	0.0528531	0.062293	0.00626816	0.0125363	0.01379	0.0250726	0.0305498	0.00626816	0.0125363	0.01379	0.0250726	0.037609	0.0501453	0.0582914
ADSK	0.11191	0.0528376	0.21135	0.317026	0.445527	0.5251	0.0528376	0.105675	0.116243	0.21135	0.25752	0.0528376	0.105675	0.116243	0.21135	0.317026	0.422701	0.491368
ADSL1r	0.0170778	0.00806318	0.0322527	0.0483791	0.0679887	0.0801319	0.00806318	0.0161264	0.017739	0.0322527	0.0392983	0.00806318	0.0161264	0.017739	0.0322527	0.0483791	0.0645054	0.0749843
ADSL2r	0.0226722	0.0107046	0.0428182	0.0642273	0.0902608	0.106382	0.0107046	0.0214091	0.02355	0.0428182	0.0521719	0.0107046	0.0214091	0.02355	0.0428182	0.0642273	0.0856364	0.0995481
ADSS	0.0170778	0.00806318	0.0322527	0.0483791	0.0679887	0.0801319	0.00806318	0.0161264	0.017739	0.0322527	0.0392983	0.00806318	0.0161264	0.017739	0.0322527	0.0483791	0.0645054	0.0749843
AGAT2	0.0112436	0.0053086	0.0212344	0.0318516	0.0447621	0.0527569	0.0053086	0.0106172	0.0116789	0.0212344	0.0258731	0.0053086	0.0106172	0.0116789	0.0212344	0.0318516	0.0424688	0.0493679
AGPR	-0.00744288	0	0	0	0	0	0	0	0	0	0	0	0	0	0	0	0	0
AGPR_ORIGINAL_NADP_TCOSA	0	-0.00351411	-0.0140564	-0.0210846	-0.029631	-0.0349232	0	0	0	0	0	-0.00351411	-0.00702821	-0.00773104	-0.0140564	-0.0210846	-0.0281129	-0.0326798
AGPR_VARIANT_FDX_TCOSA	0	0	0	0	0	0	-0.00351411	-0.00702821	0	0	0	0	0	0	0	0	0	0
AGPR_VARIANT_NAD_TCOSA	0	0	0	0	0	0	0	0	-0.00773104	-0.0140564	-0.0171271	0	0	0	0	0	0	0
AHCYSNS	0.0101328	0.00478412	0.0191365	0.0287047	0.0403397	0.0475446	0.00478412	0.00956825	0.0105251	0.0191365	0.0233169	0.00478412	0.00956825	0.0105251	0.0191365	0.0287047	0.038273	0.0444904
AHSERL2	0.0438384	0.020698	0.082792	0.124188	0.174526	0.205697	0.020698	0.041396	0.0455356	0.082792	0.100878	0.020698	0.041396	0.0455356	0.082792	0.124188	0.165584	0.192483
AICART	0.0308421	0.0145619	0.0582475	0.0873713	0.122786	0.144716	0.0145619	0.0291237	0.0320361	0.0582475	0.0709717	0.0145619	0.0291237	0.0320361	0.0582475	0.0873712	0.116495	0.13542
AIRC2	0.0226722	0.0107046	0.0428182	0.0642273	0.0902608	0.106382	0.0107046	0.0214091	0.02355	0.0428182	0.0521719	0.0107046	0.0214091	0.02355	0.0428182	0.0642273	0.0856364	0.0995481
AIRC3	-0.0226722	-0.0107046	-0.0428182	-0.0642273	-0.0902608	-0.106382	-0.0107046	-0.0214091	-0.02355	-0.0428182	-0.0521719	-0.0107046	-0.0214091	-0.02355	-0.0428182	-0.0642273	-0.0856364	-0.0995481
AKGDH	-9.38327e-05	0	0	0	0	0	0	0	0	0	0	0	0	0	0	0	0	0
AKGDH_ORIGINAL_FDX_TCOSA	0	-0.0120393	-0.0481574	-0.0722361	-0.101516	-0.0153467	-0.0120393	-0.0240787	-0.0264866	-0.0481574	-0.0586774	-0.0120393	-0.0240787	-0.0264866	-0.0481574	-0.0722361	-0.0963148	-0.111961
AKGDH_VARIANT_NADP_TCOSA	0	0	0	0	0	0	0	0	0	0	0	0	0	0	0	0	0	0
AKGDH_VARIANT_NAD_TCOSA	0	0	0	0	0	0	0	0	0	0	0	0	0	0	0	0	0	0
ALAALAr	0	0	0	0	0	0	0	0	0	0	0	0	0	0	0	0	0	0
ALAD_L	0	0	0	0	0	0	0	0	0	0	0	0	0	0	0	0	0	0
ALAD_L_ORIGINAL_NAD_TCOSA	0	0	22.7166	0	0	0	0	0	0	0	0	0	0	0	27.7224	0	0	0
ALAD_L_VARIANT_FDX_TCOSA	0	0	0	0	0	0	0	0	0	0	0	0	0	0	0	0	0	0
ALAD_L_VARIANT_NADP_TCOSA	0	0	0	0	0	0	0	0	0	0	0	0	0	0	0	0	0	0
ALAR	-0.0118276	-0.00558432	-0.0223373	-0.0335059	-0.047087	-0.055497	-0.00558432	-0.0111686	-0.0122855	-0.0223373	-0.0272169	-0.00558432	-0.0111686	-0.0122855	-0.0223373	-0.0335059	-0.0446746	-0.0519319
ALAtN1	0	0	0	0	0	0	0	0	0	0	0	0	0	0	0	0	0	0
ALAtex	0	0	0	0	0	0	0	0	0	0	0	0	0	0	0	0	0	0
ALCD20y_HET	0	0	0	0	0	0	0	0	0	0	0	0	0	0	0	0	0	0
ALCD2x	0	0	0	0	0	0	0	0	0	0	0	0	0	0	0	0	0	0
ALCD2x_ORIGINAL_NAD_TCOSA	0	0	0	0	0	0	0	0	0	0	0	0	0	0	0	0	0	0
ALCD2x_VARIANT_FDX_TCOSA	0	0	0	0	0	0	0	0	0	0	0	0	0	0	0	0	0	0
ALCD2x_VARIANT_NADP_TCOSA	0	0	0	0	0	0	0	0	0	0	0	0	0	0	0	0	0	0
ALCD3ir	0	0	0	0	0	0	0	0	0	0	0	0	0	0	0	0	0	0
ALCD3ir_ORIGINAL_NAD_TCOSA	0	0	0	0	0	0	0	0	0	0	0	0	0	0	0	0	0	0
ALCD3ir_VARIANT_FDX_TCOSA	0	0	0	0	0	0	0	0	0	0	0	0	0	0	0	0	0	0
ALCD3ir_VARIANT_NADP_TCOSA	0	0	0	0	0	0	0	0	0	0	0	0	0	0	0	0	0	0
ALCD4nad_HET	0	0	0	0	0	0	0	0	0	0	0	0	0	0	0	0	0	0
ALCD4nadp_HET	0	0	0	0	0	0	0	0	0	0	0	0	0	0	0	0	0	0
ALDR_HET	0	0	0	0	0	0	0	0	0	0	0	0	0	0	0	0	0	0
ALD_HET	0	0	0	0	0	0	0	0	0	0	0	0	0	0	0	0	0	0
AMAOTr	0	0	0	0	0	0	0	0	0	0	0	0	0	0	0	0	0	0
AMPMS2	2.35892e-05	0	0	0	0	0	0	0	0	0	0	0	0	0	0	0	0	0
AMPMS2_ORIGINAL_NAD_TCOSA	0	1.11375e-05	4.455e-05	6.6825e-05	9.39114e-05	0.000110684	1.11375e-05	2.2275e-05	2.45025e-05	4.455e-05	5.42819e-05	1.11375e-05	2.2275e-05	2.45025e-05	4.455e-05	6.6825e-05	8.91e-05	0.000103574
AMPMS2_VARIANT_FDX_TCOSA	0	0	0	0	0	0	0	0	0	0	0	0	0	0	0	0	0	0
AMPMS2_VARIANT_NADP_TCOSA	0	0	0	0	0	0	0	0	0	0	0	0	0	0	0	0	0	0
ANPRT	0.00240618	0.00113606	0.00454424	0.00681636	0.00957926	0.0112902	0.00113606	0.00227212	0.00249933	0.00454424	0.00553693	0.00113606	0.00227212	0.00249933	0.00454424	0.00681636	0.00908848	0.0105649
ANS	0.00240618	0.00113606	0.00454424	0.00681636	0.00957926	0.0112902	0.00113606	0.00227212	0.00249933	0.00454424	0.00553693	0.00113606	0.00227212	0.00249933	0.00454424	0.00681636	0.00908848	0.0105649
AOXSr2	0	0	0	0	0	0	0	0	0	0	0	0	0	0	0	0	0	0
APRAUR	2.72587e-05	0	0	0	0	0	0	0	0	0	0	0	0	0	0	0	0	0
APRAUR_ORIGINAL_NADP_TCOSA	0	1.287e-05	5.148e-05	7.722e-05	0.00010852	0.000127902	0	0	0	0	0	1.287e-05	2.574e-05	2.8314e-05	5.148e-05	7.722e-05	0.00010296	0.000119686
APRAUR_VARIANT_FDX_TCOSA	0	0	0	0	0	0	0	0	0	0	0	0	0	0	0	0	0	0
APRAUR_VARIANT_NAD_TCOSA	0	0	0	0	0	0	1.287e-05	2.574e-05	2.8314e-05	5.148e-05	6.27258e-05	0	0	0	0	0	0	0
ARGSL	0.00744236	0.00351386	0.0140554	0.0210832	0.0296289	0.0349207	0.00351386	0.00702772	0.00773049	0.0140554	0.0171259	0.00351386	0.00702772	0.00773049	0.0140554	0.0210832	0.0281109	0.0326775
ARGSS	0.00744236	0.00351386	0.0140554	0.0210832	0.0296289	0.0349207	0.00351386	0.00702772	0.00773049	0.0140554	0.0171259	0.00351386	0.00702772	0.00773049	0.0140554	0.0210832	0.0281109	0.0326775
ASAD	-0.123319	0	0	0	0	0	0	0	0	0	0	0	0	0	0	0	0	0
ASAD_ORIGINAL_NADP_TCOSA	0	-0.0582241	-0.232897	-0.349345	-0.490946	-0.578631	0	0	0	0	0	-0.0582241	-0.116448	-0.128093	-0.232897	-0.349345	-0.465793	-0.541461
ASAD_VARIANT_FDX_TCOSA	0	0	0	0	0	0	-0.0582241	-0.116448	-0.128093	-0.232897	-0.283773	0	0	0	0	0	0	0
ASAD_VARIANT_NAD_TCOSA	0	0	0	0	0	0	0	0	0	0	0	0	0	0	0	0	0	0
ASNS2	0.00872938	0.00412152	0.0164861	0.0247291	0.0347527	0.0409597	0.00412152	0.00824304	0.00906734	0.0164861	0.0200875	0.00412152	0.00824304	0.00906734	0.0164861	0.0247291	0.0329722	0.0383285
ASP1DC	3.66944e-06	1.7325e-06	6.93e-06	1.0395e-05	1.46084e-05	1.72176e-05	1.7325e-06	3.465e-06	3.8115e-06	6.93e-06	8.44386e-06	1.7325e-06	3.465e-06	3.8115e-06	6.93e-06	1.0395e-05	1.386e-05	1.61116e-05
ASPCT	0.0254055	0.011995	0.0479802	0.0719703	0.101142	0.119207	0.011995	0.0239901	0.0263891	0.0479802	0.0584615	0.011995	0.0239901	0.0263891	0.0479802	0.0719703	0.0959604	0.111549
ASPK	0.123319	0.0582241	0.232897	0.349345	0.490946	0.578631	0.0582241	0.116448	0.128093	0.232897	0.283773	0.0582241	0.116448	0.128093	0.232897	0.349345	0.465793	0.541461
ASPO5	9.38327e-05	4.43025e-05	0.00017721	0.000265815	0.000373559	0.000440278	4.43025e-05	8.8605e-05	9.74655e-05	0.00017721	0.000215922	4.43025e-05	8.8605e-05	9.74655e-05	0.00017721	0.000265815	0.00035442	0.000411996
ASPTA	-0.213473	-0.10079	-0.403159	-0.604739	-0.84986	-1.00165	-0.10079	-0.20158	-0.221738	-0.403159	-0.49123	-0.10079	-0.20158	-0.221738	-0.403159	-0.604739	-0.806319	-0.937305
ATPM	0.29	0.29	0.29	0.29	0.29	0.29	4.8432	0.764023	0.303766	0.29	0.29	0.29	0.29	0.310633	2.07217	0.29	0.29	0.290425
ATPPRT	0.0081698	0.00385732	0.0154293	0.0231439	0.0325249	0.038334	0.00385732	0.00771464	0.0084861	0.0154293	0.0187998	0.00385732	0.00771464	0.0084861	0.0154293	0.0231439	0.0308586	0.0358715
ATPS_na	7.92919	3.89679	14.7172	22.69	30.7025	36.1343	8.56629	8.21019	8.51708	15.1823	17.8687	3.89679	7.50358	8.24557	17.0055	21.9308	30.1567	33.8321
BETBCC	0	0	0	0	0	0	0	0	0	0	0	0	0	0	0	0	0	0
BETMT	0	0	0	0	0	0	0	0	0	0	0	0	0	0	0	0	0	0
BETtex	0	0	0	0	0	0	0	0	0	0	0	0	0	0	0	0	0	0
BHBtpp	0	0	0	0	0	0	0	0	0	0	0	0	0	0	0	0	0	0
BPNT	0.11191	0.0528376	0.21135	0.317026	0.445527	0.5251	0.0528376	0.105675	0.116243	0.21135	0.25752	0.0528376	0.105675	0.116243	0.21135	0.317026	0.422701	0.491368
BTCOARx_HET	0	0	0	0	0	0	0	0	0	0	0	0	0	0	0	0	0	0
BTD13tex	0	0	0	0	0	0	0	0	0	0	0	0	0	0	0	0	0	0
BTD13tpp	0	0	0	0	0	0	0	0	0	0	0	0	0	0	0	0	0	0
BTDD_RR	0	0	0	0	0	0	0	0	0	0	0	0	0	0	0	0	0	0
BTDD_RR_ORIGINAL_NAD_TCOSA	0	0	0	0	0	0	0	0	0	0	0	0	0	0	0	0	0	0
BTDD_RR_VARIANT_FDX_TCOSA	0	0	0	0	0	0	0	0	0	0	0	0	0	0	0	0	0	0
BTDD_RR_VARIANT_NADP_TCOSA	0	0	0	0	0	0	0	0	0	0	0	0	0	0	0	0	0	0
BTDD_RS_HET	0	0	0	0	0	0	0	0	0	0	0	0	0	0	0	0	0	0
BTDDtex	0	0	0	0	0	0	0	0	0	0	0	0	0	0	0	0	0	0
BTDDtpp	0	0	0	0	0	0	0	0	0	0	0	0	0	0	0	0	0	0
BTNNtex	0	0	0	0	0	0	0	0	0	0	0	0	0	0	0	0	0	0
BTNNtpp	0	0	0	0	0	0	0	0	0	0	0	0	0	0	0	0	0	0
BTOHtex	0	0	0	0	0	0	0	0	0	0	0	0	0	0	0	0	0	0
BTOHtpp	0	0	0	0	0	0	0	0	0	0	0	0	0	0	0	0	0	0
BTS5	0	0	0	0	0	0	0	0	0	0	0	0	0	0	0	0	0	0
BUTAOR_HET	0	0	0	0	0	0	0	0	0	0	0	0	0	0	0	0	0	0
BUTKr_HET	0	0	0	0	0	0	0	0	0	0	0	0	0	0	0	0	0	0
BUTtex	0	0	0	0	0	0	0	0	0	0	0	0	0	0	0	0	0	0
BUTtpp	0	0	0	0	0	0	0	0	0	0	0	0	0	0	0	0	0	0
CA2tex	0.000539931	0.000254925	0.0010197	0.00152955	0.00214953	0.00253344	0.000254925	0.00050985	0.000560835	0.0010197	0.00124245	0.000254925	0.00050985	0.000560835	0.0010197	0.00152955	0.0020394	0.0023707
CAFtex	0	0	0	0	0	0	0	0	0	0	0	0	0	0	0	0	0	0
CAFtpp	0	0	0	0	0	0	0	0	0	0	0	0	0	0	0	0	0	0
CARBO	0.00457488	0.00216	0.00864	0.01296	0.0182131	0.0214661	0.00216	0.00432	0.004752	0.00864	0.0105274	0.00216	0.00432	0.004752	0.00864	0.01296	0.01728	0.0200871
CAtpp	-0.000539931	-0.000254925	-0.0010197	-0.00152955	-0.00214953	-0.00253344	-0.000254925	-0.00050985	-0.000560835	-0.0010197	-0.00124245	-0.000254925	-0.00050985	-0.000560835	-0.0010197	-0.00152955	-0.0020394	-0.0023707
CBMKr	0.0328484	0.0155092	0.0620366	0.0930549	0.130773	0.15413	0.0155092	0.0310183	0.0341201	0.0620366	0.0755885	0.0155092	0.0310183	0.0341201	0.0620366	0.0930549	0.124073	0.144229
CCL	0	0	0	0	0	0	0	0	0	0	0	0	0	0	0	0	0	0
CCOA_HET	0	0	0	0	0	0	0	0	0	0	0	0	0	0	0	0	0	0
CCR	0	0	0	0	0	0	0	0	0	0	0	0	0	0	0	0	0	0
CCT	0	0	0	0	0	0	0	0	0	0	0	0	0	0	0	0	0	0
CDPMEK	0	0	0	0	0	0	0	0	0	0	0	0	0	0	0	0	0	0
CHORM	0.0551977	0.0260613	0.104245	0.156368	0.219749	0.258997	0.0260613	0.0521225	0.0573348	0.104245	0.127017	0.0260613	0.0521225	0.0573348	0.104245	0.156368	0.20849	0.242359
CHORS	0.0577219	0.027253	0.109012	0.163518	0.229797	0.27084	0.027253	0.054506	0.0599566	0.109012	0.132826	0.027253	0.054506	0.0599566	0.109012	0.163518	0.218024	0.253442
CHRPL	0	0	0	0	0	0	0	0	0	0	0	0	0	0	0	0	0	0
CITMS	0	0	0	0	0	0	0	0	0	0	0	0	0	0	0	0	0	0
CITMtex	0	0	0	0	0	0	0	0	0	0	0	0	0	0	0	0	0	0
CITMtrpp	0	0	0	0	0	0	0	0	0	0	0	0	0	0	0	0	0	0
CLt3_2pp	0.000269966	0.000127462	0.00050985	0.000764775	0.00107476	0.00126672	0.000127462	0.000254925	0.000280417	0.00050985	0.000621227	0.000127462	0.000254925	0.000280417	0.00050985	0.000764775	0.0010197	0.00118535
CLtex	0.000539931	0.000254925	0.0010197	0.00152955	0.00214953	0.00253344	0.000254925	0.00050985	0.000560835	0.0010197	0.00124245	0.000254925	0.00050985	0.000560835	0.0010197	0.00152955	0.0020394	0.0023707
CO2tex	58.9469	29.2036	51.6088	54.8179	57.5778	57.9139	59.7901	59.5802	59.5382	58.1225	58.9769	28.8417	55.7694	59.5382	59.1603	53.6537	55.8166	58.0479
CO2tpp	58.9469	29.2036	51.6088	54.8179	57.5778	57.9139	59.7901	59.5802	59.5382	58.1225	58.9769	28.8417	55.7694	59.5382	59.1603	53.6537	55.8166	58.0479
COBALT2tex	2.62103e-06	1.2375e-06	4.95e-06	7.425e-06	1.04346e-05	1.22983e-05	1.2375e-06	2.475e-06	2.7225e-06	4.95e-06	6.03133e-06	1.2375e-06	2.475e-06	2.7225e-06	4.95e-06	7.425e-06	9.9e-06	1.15083e-05
COBALT2tpp	2.62103e-06	1.2375e-06	4.95e-06	7.425e-06	1.04346e-05	1.22983e-05	1.2375e-06	2.475e-06	2.7225e-06	4.95e-06	6.03133e-06	1.2375e-06	2.475e-06	2.7225e-06	4.95e-06	7.425e-06	9.9e-06	1.15083e-05
CODH4	28.8582	0	0	0	0	0	0	0	0	0	0	0	0	0	0	0	0	0
CODH4_ORIGINAL_FDX_TCOSA	0	14.2993	24.5944	25.594	26.2382	26.055	29.5925	29.1851	29.1036	27.8513	28.0142	14.1184	27.2797	29.1036	28.3702	25.0119	25.4883	26.2108
CODH4_VARIANT_NADP_TCOSA	0	0	0	0	0	0	0	0	0	0	0	0	0	0	0	0	0	0
CODH4_VARIANT_NAD_TCOSA	0	0	0	0	0	0	0	0	0	0	0	0	0	0	0	0	0	0
COtex	0	0	0	0	0	0	0	0	0	0	0	0	0	0	0	0	0	0
COtpp	0	0	0	0	0	0	0	0	0	0	0	0	0	0	0	0	0	0
CPMPS	0	0	0	0	0	0	0	0	0	0	0	0	0	0	0	0	0	0
CS	0.0799516	0.0257536	0.103014	0.154522	0.217154	0.36024	0.0257536	0.0515072	0.0566579	0.103014	0.125518	0.0257536	0.0515072	0.0566579	0.103014	0.154522	0.206029	0.239498
CTECOAI7	0	0	0	0	0	0	0	0	0	0	0	0	0	0	0	0	0	0
CTPS2	0.0110202	0.00520313	0.0208125	0.0312187	0.0438728	0.0517087	0.00520313	0.0104063	0.0114469	0.0208125	0.025359	0.00520313	0.0104063	0.0114469	0.0208125	0.0312187	0.041625	0.048387
CU2tex	7.33887e-05	3.465e-05	0.0001386	0.0002079	0.000292169	0.000344352	3.465e-05	6.93e-05	7.623e-05	0.0001386	0.000168877	3.465e-05	6.93e-05	7.623e-05	0.0001386	0.0002079	0.0002772	0.000322231
CU2tpp	7.33887e-05	3.465e-05	0.0001386	0.0002079	0.000292169	0.000344352	3.465e-05	6.93e-05	7.623e-05	0.0001386	0.000168877	3.465e-05	6.93e-05	7.623e-05	0.0001386	0.0002079	0.0002772	0.000322231
CYSS	0.0680717	0.0321396	0.128558	0.192838	0.271001	0.319403	0.0321396	0.0642792	0.0707071	0.128558	0.156642	0.0321396	0.0642792	0.0707071	0.128558	0.192838	0.257117	0.298885
CYSTL	0	0	0	0	0	0	0	0	0	0	0	0	0	0	0	0	0	0
CYTK1	0.0840524	0.0396848	0.158739	0.238109	0.334622	0.394388	0.0396848	0.0793696	0.0873066	0.158739	0.193416	0.0396848	0.0793696	0.0873066	0.158739	0.238109	0.317478	0.369053
DADK	-0.0031196	-0.0014729	-0.0058916	-0.0088374	-0.0124195	-0.0146377	-0.0014729	-0.0029458	-0.00324038	-0.0058916	-0.00717862	-0.0014729	-0.0029458	-0.00324038	-0.0058916	-0.0088374	-0.0117832	-0.0136974
DALAt2pp	0	0	0	0	0	0	0	0	0	0	0	0	0	0	0	0	0	0
DAPDC	0.0203127	0.00959049	0.038362	0.0575429	0.080867	0.0953103	0.00959049	0.019181	0.0210991	0.038362	0.0467421	0.00959049	0.019181	0.0210991	0.038362	0.0575429	0.0767239	0.0891877
DAPE	0.0321402	0.0151748	0.0606992	0.0910489	0.127954	0.150807	0.0151748	0.0303496	0.0333846	0.0606992	0.073959	0.0151748	0.0303496	0.0333846	0.0606992	0.0910489	0.121398	0.14112
DB4PS	5.45173e-05	2.574e-05	0.00010296	0.00015444	0.00021704	0.000255804	2.574e-05	5.148e-05	5.6628e-05	0.00010296	0.000125452	2.574e-05	5.148e-05	5.6628e-05	0.00010296	0.00015444	0.00020592	0.000239372
DBTS	0	0	0	0	0	0	0	0	0	0	0	0	0	0	0	0	0	0
DDPA	0.0577219	0.027253	0.109012	0.163518	0.229797	0.27084	0.027253	0.054506	0.0599566	0.109012	0.132826	0.027253	0.054506	0.0599566	0.109012	0.163518	0.218024	0.253442
DGK	0.0728051	0.0343745	0.137498	0.206247	0.289846	0.341614	0.0343745	0.068749	0.0756239	0.137498	0.167534	0.0343745	0.068749	0.0756239	0.137498	0.206247	0.274996	0.319669
DHAD1	0.0895917	0.0423002	0.169201	0.253801	0.356675	0.420379	0.0423002	0.0846003	0.0930603	0.169201	0.206162	0.0423002	0.0846003	0.0930603	0.169201	0.253801	0.338401	0.393374
DHAD2	0.0243975	0.0115191	0.0460765	0.0691147	0.0971292	0.114477	0.0115191	0.0230382	0.0253421	0.0460765	0.0561419	0.0115191	0.0230382	0.0253421	0.0460765	0.0691147	0.092153	0.107123
DHAPT	0	0	0	0	0	0	0	0	0	0	0	0	0	0	0	0	0	0
DHAtex	0	0	0	0	0	0	0	0	0	0	0	0	0	0	0	0	0	0
DHAtpp	0	0	0	0	0	0	0	0	0	0	0	0	0	0	0	0	0	0
DHDH	0.0254055	0	0	0	0	0	0	0	0	0	0	0	0	0	0	0	0	0
DHDH_ORIGINAL_NAD_TCOSA	0	0	0	0	0	0.1043	0	0	0	0	0	0	0	0	0	0	0	0
DHDH_VARIANT_FDX_TCOSA	0	0	0	0	0	0	0	0	0	0	0	0	0	0	0	0	0	0
DHDH_VARIANT_NADP_TCOSA	0	0	0	0	0	0	0	0	0	0	0	0	0	0	0	0	0	0
DHDPRy	0.0321402	0	0	0	0	0	0	0	0	0	0	0	0	0	0	0	0	0
DHDPRy_ORIGINAL_NADP_TCOSA	0	0.0151748	0.0606992	0.0910489	0.127954	0.150807	0	0	0	0	0	0.0151748	0.0303496	0.0333846	0.0606992	0.0910489	0.121398	0.14112
DHDPRy_VARIANT_FDX_TCOSA	0	0	0	0	0	0	0	0	0	0	0	0	0	0	0	0	0	0
DHDPRy_VARIANT_NAD_TCOSA	0	0	0	0	0	0	0.0151748	0.0303496	0.0333846	0.0606992	0.073959	0	0	0	0	0	0	0
DHDPS	0.0321402	0.0151748	0.0606992	0.0910489	0.127954	0.150807	0.0151748	0.0303496	0.0333846	0.0606992	0.073959	0.0151748	0.0303496	0.0333846	0.0606992	0.0910489	0.121398	0.14112
DHFR	0.00321396	0	0	0	0	0	0	0	0	0	0	0	0	0	0	0	0	0
DHFR_ORIGINAL_NADP_TCOSA	0	0.00151745	0.0060698	0.0091047	0.0127951	0.0150804	0	0	0	0	0	0.00151745	0.0030349	0.00333839	0.0060698	0.0091047	0.0121396	0.0141117
DHFR_VARIANT_FDX_TCOSA	0	0	0	0	0	0	0	0	0	0	0	0	0	0	0	0	0	0
DHFR_VARIANT_NAD_TCOSA	0	0	0	0	0	0	0.00151745	0.0030349	0.00333839	0.0060698	0.00739575	0	0	0	0	0	0	0
DHFS	9.43569e-05	4.455e-05	0.0001782	0.0002673	0.000375646	0.000442738	4.455e-05	8.91e-05	9.801e-05	0.0001782	0.000217128	4.455e-05	8.91e-05	9.801e-05	0.0001782	0.0002673	0.0003564	0.000414297
DHNPA2r	9.43569e-05	4.455e-05	0.0001782	0.0002673	0.000375646	0.000442738	4.455e-05	8.91e-05	9.801e-05	0.0001782	0.000217128	4.455e-05	8.91e-05	9.801e-05	0.0001782	0.0002673	0.0003564	0.000414297
DHORDfum	0	0.011995	0.0479802	0.0719703	0.101142	0.0149064	0.011995	0.0239901	0.0263891	0.0479802	0.0584615	0.011995	0.0239901	0.0263891	0.0479802	0.0719703	0.0959604	0.111549
DHORTS	-0.0254055	-0.011995	-0.0479802	-0.0719703	-0.101142	-0.119207	-0.011995	-0.0239901	-0.0263891	-0.0479802	-0.0584615	-0.011995	-0.0239901	-0.0263891	-0.0479802	-0.0719703	-0.0959604	-0.111549
DHPPDA2	2.72587e-05	1.287e-05	5.148e-05	7.722e-05	0.00010852	0.000127902	1.287e-05	2.574e-05	2.8314e-05	5.148e-05	6.27258e-05	1.287e-05	2.574e-05	2.8314e-05	5.148e-05	7.722e-05	0.00010296	0.000119686
DHPS2	9.43569e-05	4.455e-05	0.0001782	0.0002673	0.000375646	0.000442738	4.455e-05	8.91e-05	9.801e-05	0.0001782	0.000217128	4.455e-05	8.91e-05	9.801e-05	0.0001782	0.0002673	0.0003564	0.000414297
DHPTDCs2	0.0101328	0.00478412	0.0191365	0.0287047	0.0403397	0.0475446	0.00478412	0.00956825	0.0105251	0.0191365	0.0233169	0.00478412	0.00956825	0.0105251	0.0191365	0.0287047	0.038273	0.0444904
DHQS	0.0577219	0.027253	0.109012	0.163518	0.229797	0.27084	0.027253	0.054506	0.0599566	0.109012	0.132826	0.027253	0.054506	0.0599566	0.109012	0.163518	0.218024	0.253442
DHQTi	0.0577219	0.027253	0.109012	0.163518	0.229797	0.27084	0.027253	0.054506	0.0599566	0.109012	0.132826	0.027253	0.054506	0.0599566	0.109012	0.163518	0.218024	0.253442
DMATT	0	0	0	0	0	0	0	0	0	0	0	0	0	0	0	0	0	0
DMGLYtex	0	0	0	0	0	0	0	0	0	0	0	0	0	0	0	0	0	0
DMGLYtpp	0	0	0	0	0	0	0	0	0	0	0	0	0	0	0	0	0	0
DM_4CRSOL	2.35892e-05	1.11375e-05	4.455e-05	6.6825e-05	9.39114e-05	0.000110684	1.11375e-05	2.2275e-05	2.45025e-05	4.455e-05	5.42819e-05	1.11375e-05	2.2275e-05	2.45025e-05	4.455e-05	6.6825e-05	8.91e-05	0.000103574
DM_5DRIB	2.35892e-05	1.11375e-05	4.455e-05	6.6825e-05	9.39114e-05	0.000110684	1.11375e-05	2.2275e-05	2.45025e-05	4.455e-05	5.42819e-05	1.11375e-05	2.2275e-05	2.45025e-05	4.455e-05	6.6825e-05	8.91e-05	0.000103574
DM_AMOB	0	0	0	0	0	0	0	0	0	0	0	0	0	0	0	0	0	0
DM_MTHTHF	0.0101328	0.00478412	0.0191365	0.0287047	0.0403397	0.0475446	0.00478412	0.00956825	0.0105251	0.0191365	0.0233169	0.00478412	0.00956825	0.0105251	0.0191365	0.0287047	0.038273	0.0444904
DNA	0.0027534	0.0013	0.0052	0.0078	0.0109616	0.0129194	0.0013	0.0026	0.00286	0.0052	0.00633594	0.0013	0.0026	0.00286	0.0052	0.0078	0.0104	0.0120895
DNMPPA	9.43569e-05	4.455e-05	0.0001782	0.0002673	0.000375646	0.000442738	4.455e-05	8.91e-05	9.801e-05	0.0001782	0.000217128	4.455e-05	8.91e-05	9.801e-05	0.0001782	0.0002673	0.0003564	0.000414297
DNTPPA	9.43569e-05	4.455e-05	0.0001782	0.0002673	0.000375646	0.000442738	4.455e-05	8.91e-05	9.801e-05	0.0001782	0.000217128	4.455e-05	8.91e-05	9.801e-05	0.0001782	0.0002673	0.0003564	0.000414297
DPCOAK	3.66944e-06	1.7325e-06	6.93e-06	1.0395e-05	1.46084e-05	1.72176e-05	1.7325e-06	3.465e-06	3.8115e-06	6.93e-06	8.44386e-06	1.7325e-06	3.465e-06	3.8115e-06	6.93e-06	1.0395e-05	1.386e-05	1.61116e-05
DPR	3.66944e-06	0	0	0	0	0	0	0	0	0	0	0	0	0	0	0	0	0
DPR_ORIGINAL_NADP_TCOSA	0	1.7325e-06	6.93e-06	1.0395e-05	1.46084e-05	1.72176e-05	0	0	0	0	0	1.7325e-06	3.465e-06	3.8115e-06	6.93e-06	1.0395e-05	1.386e-05	1.61116e-05
DPR_VARIANT_FDX_TCOSA	0	0	0	0	0	0	0	3.465e-06	3.8115e-06	0	8.44386e-06	0	0	0	0	0	0	0
DPR_VARIANT_NAD_TCOSA	0	0	0	0	0	0	1.7325e-06	0	0	6.93e-06	0	0	0	0	0	0	0	0
DRPA_HET	0	0	0	0	0	0	0	0	0	0	0	0	0	0	0	0	0	0
DTMPK	0.0031196	0.0014729	0.0058916	0.0088374	0.0124195	0.0146377	0.0014729	0.0029458	0.00324038	0.0058916	0.00717862	0.0014729	0.0029458	0.00324038	0.0058916	0.0088374	0.0117832	0.0136974
DURIK1	0.0031196	0.0014729	0.0058916	0.0088374	0.0124195	0.0146377	0.0014729	0.0029458	0.00324038	0.0058916	0.00717862	0.0014729	0.0029458	0.00324038	0.0058916	0.0088374	0.0117832	0.0136974
DURIPP	-0.0031196	-0.0014729	-0.0058916	-0.0088374	-0.0124195	-0.0146377	-0.0014729	-0.0029458	-0.00324038	-0.0058916	-0.00717862	-0.0014729	-0.0029458	-0.00324038	-0.0058916	-0.0088374	-0.0117832	-0.0136974
DXPRIi	0	0	0	0	0	0	0	0	0	0	0	0	0	0	0	0	0	0
DXPRIi_ORIGINAL_NADP_TCOSA	0	0	0	0	0	0	0	0	0	0	0	0	0	0	0	0	0	0
DXPRIi_VARIANT_FDX_TCOSA	0	0	0	0	0	0	0	0	0	0	0	0	0	0	0	0	0	0
DXPRIi_VARIANT_NAD_TCOSA	0	0	0	0	0	0	0	0	0	0	0	0	0	0	0	0	0	0
DXPS	4.71784e-05	2.2275e-05	8.91e-05	0.00013365	0.000187823	0.000221369	2.2275e-05	4.455e-05	4.9005e-05	8.91e-05	0.000108564	2.2275e-05	4.455e-05	4.9005e-05	8.91e-05	0.00013365	0.0001782	0.000207149
D_LACt2pp	0	0	0	0	0	0	0	0	0	0	0	0	0	0	0	0	0	0
D_LACtex	0	0	0	0	0	0	0	0	0	0	0	0	0	0	0	0	0	0
E4PD	2.35892e-05	0	0	0	0	0	0	0	0	0	0	0	0	0	0	0	0	0
E4PD_ORIGINAL_NAD_TCOSA	0	1.11375e-05	4.455e-05	6.6825e-05	9.39114e-05	0.000110684	1.11375e-05	2.2275e-05	2.45025e-05	4.455e-05	5.42819e-05	1.11375e-05	2.2275e-05	2.45025e-05	4.455e-05	6.6825e-05	8.91e-05	0.000103574
E4PD_VARIANT_FDX_TCOSA	0	0	0	0	0	0	0	0	0	0	0	0	0	0	0	0	0	0
E4PD_VARIANT_NADP_TCOSA	0	0	0	0	0	0	0	0	0	0	0	0	0	0	0	0	0	0
ECOAH2_HET	0	0	0	0	0	0	0	0	0	0	0	0	0	0	0	0	0	0
ENO	-0.569129	-0.268711	-1.07484	-1.61226	-2.26577	-2.67045	-0.268711	-0.537421	-0.591163	-1.07484	-1.30964	-0.268711	-0.537421	-0.591163	-1.07484	-1.61226	-2.14969	-2.4989
ETOHtex	0	0	0	0	0	0	0	0	0	0	0	0	0	0	0	0	0	0
ETOHtrpp	0	0	0	0	0	0	0	0	0	0	0	0	0	0	0	0	0	0
EX_12ppd__S_e	0	0	0	0	0	0	0	0	0	0	0	0	0	0	0	0	0	0
EX_1hxol_e	0	0	0	0	0	0	0	0	0	0	0	0	0	0	0	0	0	0
EX_2btol_e	0	0	0	0	0	0	0	0	0	0	0	0	0	0	0	0	0	0
EX_2ppoh_e	0	0	0	0	0	0	0	0	0	0	0	0	0	0	0	0	0	0
EX_ac_e	27.3159	13.5832	21.7298	21.2971	20.1996	18.8336	28.8764	27.7528	27.5281	24.9867	24.5238	13.4022	25.8474	27.5281	25.5056	20.715	19.7591	19.5509
EX_acald_e	0	0	0	0	0	0	0	0	0	0	0	0	0	0	0	0	0	0
EX_acetone_e	0	0	0	0	0	0	0	0	0	0	0	0	0	0	0	0	0	0
EX_actn__R_e	0	0	0	0	0	0	0	0	0	0	0	0	0	0	0	0	0	0
EX_ala__L_e	0	0	0	0	0	0	0	0	0	0	0	0	0	0	0	0	0	0
EX_bhb_e	0	0	0	0	0	0	0	0	0	0	0	0	0	0	0	0	0	0
EX_biomass	0.1059	0.05	0.2	0.3	0.4216	0.4969	0.05	0.1	0.11	0.2	0.24369	0.05	0.1	0.11	0.2	0.3	0.4	0.46498
EX_btd13__R_e	0	0	0	0	0	0	0	0	0	0	0	0	0	0	0	0	0	0
EX_btd_RR_e	0	0	0	0	0	0	0	0	0	0	0	0	0	0	0	0	0	0
EX_btnn_e	0	0	0	0	0	0	0	0	0	0	0	0	0	0	0	0	0	0
EX_btoh_e	0	0	0	0	0	0	0	0	0	0	0	0	0	0	0	0	0	0
EX_but_e	0	0	0	0	0	0	0	0	0	0	0	0	0	0	0	0	0	0
EX_ca2_e	-0.000539931	-0.000254925	-0.0010197	-0.00152955	-0.00214953	-0.00253344	-0.000254925	-0.00050985	-0.000560835	-0.0010197	-0.00124245	-0.000254925	-0.00050985	-0.000560835	-0.0010197	-0.00152955	-0.0020394	-0.0023707
EX_caf_e	0	0	0	0	0	0	0	0	0	0	0	0	0	0	0	0	0	0
EX_citm_e	0	0	0	0	0	0	0	0	0	0	0	0	0	0	0	0	0	0
EX_cl_e	-0.000539931	-0.000254925	-0.0010197	-0.00152955	-0.00214953	-0.00253344	-0.000254925	-0.00050985	-0.000560835	-0.0010197	-0.00124245	-0.000254925	-0.00050985	-0.000560835	-0.0010197	-0.00152955	-0.0020394	-0.0023707
EX_co2_e	-58.9469	-29.2036	-51.6088	-54.8179	-57.5778	-57.9139	-59.7901	-59.5802	-59.5382	-58.1225	-58.9769	-28.8417	-55.7694	-59.5382	-59.1603	-53.6537	-55.8166	-58.0479
EX_co_e	0	0	0	0	0	0	0	0	0	0	0	0	0	0	0	0	0	0
EX_cobalt2_e	-2.62103e-06	-1.2375e-06	-4.95e-06	-7.425e-06	-1.04346e-05	-1.22983e-05	-1.2375e-06	-2.475e-06	-2.7225e-06	-4.95e-06	-6.03133e-06	-1.2375e-06	-2.475e-06	-2.7225e-06	-4.95e-06	-7.425e-06	-9.9e-06	-1.15083e-05
EX_cu2_e	-7.33887e-05	-3.465e-05	-0.0001386	-0.0002079	-0.000292169	-0.000344352	-3.465e-05	-6.93e-05	-7.623e-05	-0.0001386	-0.000168877	-3.465e-05	-6.93e-05	-7.623e-05	-0.0001386	-0.0002079	-0.0002772	-0.000322231
EX_dha_e	0	0	0	0	0	0	0	0	0	0	0	0	0	0	0	0	0	0
EX_dmgly_e	0	0	0	0	0	0	0	0	0	0	0	0	0	0	0	0	0	0
EX_etoh_e	0	0	0	0	0	0	0	0	0	0	0	0	0	0	0	0	0	0
EX_fe2_e	-0.00146253	-0.000690525	-0.0027621	-0.00414315	-0.00582251	-0.00686244	-0.000690525	-0.00138105	-0.00151915	-0.0027621	-0.00336548	-0.000690525	-0.00138105	-0.00151915	-0.0027621	-0.00414315	-0.0055242	-0.00642161
EX_fe3_e	0	0	0	0	0	0	0	0	0	0	0	0	0	0	0	0	0	0
EX_for_e	0	0	0	0	0	0	0	0	0	0	0	0	0	0	0	0	0	0
EX_fru_e	0	0	0	0	0	0	0	0	0	0	0	0	0	0	0	0	0	0
EX_glc_e	0	0	0	0	0	0	0	0	0	0	0	0	0	0	0	0	0	0
EX_glyb_e	0	0	0	0	0	0	0	0	0	0	0	0	0	0	0	0	0	0
EX_glyc_e	0	0	0	0	0	0	0	0	0	0	0	0	0	0	0	0	0	0
EX_glycol_e	0	0	0	0	0	0	0	0	0	0	0	0	0	0	0	0	0	0
EX_h2_e	-118.783	-58.8271	-104.897	-112.155	-118.696	-120	-120	-120	-120	-117.924	-120	-58.1032	-112.378	-120	-120	-109.826	-114.992	-120
EX_h2o_e	62.2759	30.7754	57.8959	64.2485	70.8308	73.534	61.3618	62.7237	62.996	64.4095	66.6373	30.4135	58.9129	62.9961	65.4474	63.0843	68.3906	72.6646
EX_h_e	25.3523	12.6561	18.0213	15.7344	12.3821	9.61988	27.9493	25.8985	25.4884	21.2782	20.0052	12.4751	23.9932	25.4884	21.7971	15.1523	12.3421	10.9291
EX_hcaf_e	0	0	0	0	0	0	0	0	0	0	0	0	0	0	0	0	0	0
EX_hxa_e	0	0	0	0	0	0	0	0	0	0	0	0	0	0	0	0	0	0
EX_k_e	-0.0202448	-0.00955845	-0.0382338	-0.0573507	-0.0805969	-0.0949919	-0.00955845	-0.0191169	-0.0210286	-0.0382338	-0.046586	-0.00955845	-0.0191169	-0.0210286	-0.0382338	-0.0573507	-0.0764676	-0.0888898
EX_lac__D_e	0	0	0	0	0	0	0	0	0	0	0	0	0	0	0	0	0	0
EX_meoh_e	0	0	0	0	0	0	0	0	0	0	0	0	0	0	0	0	0	0
EX_mg2_e	-0.000901633	-0.0004257	-0.0017028	-0.0025542	-0.0035895	-0.00423061	-0.0004257	-0.0008514	-0.00093654	-0.0017028	-0.00207478	-0.0004257	-0.0008514	-0.00093654	-0.0017028	-0.0025542	-0.0034056	-0.00395884
EX_mn2_e	-7.33887e-05	-3.465e-05	-0.0001386	-0.0002079	-0.000292169	-0.000344352	-3.465e-05	-6.93e-05	-7.623e-05	-0.0001386	-0.000168877	-3.465e-05	-6.93e-05	-7.623e-05	-0.0001386	-0.0002079	-0.0002772	-0.000322231
EX_mobd_e	-5.24205e-07	0	0	-1.485e-06	-2.08692e-06	-2.45966e-06	-2.475e-07	-4.95e-07	-5.445e-07	-9.9e-07	-1.20627e-06	0	0	0	0	-1.485e-06	-1.98e-06	-2.30165e-06
EX_na1_e	0	0	0	0	0	0	0	0	0	0	0	0	0	0	0	0	0	0
EX_nh4_e	-0.883243	-0.417018	-1.66807	-2.50211	-3.51629	-4.14432	-0.417018	-0.834035	-0.917439	-1.66807	-2.03246	-0.417018	-0.834035	-0.917439	-1.66807	-2.50211	-3.33614	-3.8781
EX_ni2_e	-3.35491e-05	-1.584e-05	-6.336e-05	-9.504e-05	-0.000133563	-0.000157418	-1.584e-05	-3.168e-05	-3.4848e-05	-6.336e-05	-7.7201e-05	-1.584e-05	-3.168e-05	-3.4848e-05	-6.336e-05	-9.504e-05	-0.00012672	-0.000147306
EX_pi_e	-0.177672	-0.0838868	-0.335547	-0.503321	-0.707333	-0.833667	-0.0838868	-0.167774	-0.184551	-0.335547	-0.408847	-0.0838868	-0.167774	-0.184551	-0.335547	-0.503321	-0.671094	-0.780113
EX_ppa_e	0	0	0	0	0	0	0	0	0	0	0	0	0	0	0	0	0	0
EX_ppoh_e	0	0	0	0	0	0	0	0	0	0	0	0	0	0	0	0	0	0
EX_so4_e	-0.112361	-0.0530504	-0.212202	-0.318303	-0.447321	-0.527215	-0.0530504	-0.106101	-0.116711	-0.212202	-0.258557	-0.0530504	-0.106101	-0.116711	-0.212202	-0.318303	-0.424403	-0.493348
EX_zn2_e	-3.51217e-05	-1.65825e-05	-6.633e-05	-9.9495e-05	-0.000139824	-0.000164797	-1.65825e-05	-3.3165e-05	-3.64815e-05	-6.633e-05	-8.08198e-05	-1.65825e-05	-3.3165e-05	-3.64815e-05	-6.633e-05	-9.9495e-05	-0.00013266	-0.000154211
FADRx	0	0	0	0	0	0	0	0	0	0	0	0	0	0	0	0	0	0
FADRx_ORIGINAL_NAD_TCOSA	0	0	0	0	0	0	0	0	0	0	0	0	0	0	0	0	0	0
FADRx_VARIANT_FDX_TCOSA	0	0	0	0	0	0	0	0	0	0	0	0	0	0	0	0	0	0
FADRx_VARIANT_NADP_TCOSA	0	0	0	0	0	0	0	0	0	0	0	0	0	0	0	0	0	0
FBA	-0.118634	-0.0560124	-0.224049	-0.336074	-0.472296	-0.556651	-0.0560124	-0.112025	-0.123227	-0.224049	-0.272993	-0.0560124	-0.112025	-0.123227	-0.224049	-0.336074	-0.448099	-0.520893
FBP	0.118634	0.0560124	0.224049	0.336074	0.472296	0.556651	0.0560124	0.112025	0.123227	0.224049	0.272993	0.0560124	0.112025	0.123227	0.224049	0.336074	0.448099	0.520893
FE2tex	0.00146253	0.000690525	0.0027621	0.00414315	0.00582251	0.00686244	0.000690525	0.00138105	0.00151915	0.0027621	0.00336548	0.000690525	0.00138105	0.00151915	0.0027621	0.00414315	0.0055242	0.00642161
FE2tpp	0.00146253	0.000690525	0.0027621	0.00414315	0.00582251	0.00686244	0.000690525	0.00138105	0.00151915	0.0027621	0.00336548	0.000690525	0.00138105	0.00151915	0.0027621	0.00414315	0.0055242	0.00642161
FE3abcpp	0	0	0	0	0	0	0	0	0	0	0	0	0	0	0	0	0	0
FE3tex	0	0	0	0	0	0	0	0	0	0	0	0	0	0	0	0	0	0
FLDR2	0.00893203	0	0	0	0	0	0	0	0	0	0	0	0	0	0	0	0	0
FLDR2_ORIGINAL_NADP_TCOSA	0	0.0042172	0.0168688	0.0253032	0.0355594	0.0419105	0	0	0	0	0	0.0042172	0.0084344	0.00927784	0.0168688	0.0253032	0.0337376	0.0392183
FLDR2_VARIANT_FDX_TCOSA	0	0	0	0	0	0	0	0	0	0	0	0	0	0	0	0	0	0
FLDR2_VARIANT_NAD_TCOSA	0	0	0	0	0	0	0.0042172	0.0084344	0.00927784	0.0168688	0.0205538	0	0	0	0	0	0	0
FMNAT	3.66943e-06	1.7325e-06	6.93e-06	1.0395e-05	1.46084e-05	1.72176e-05	1.7325e-06	3.465e-06	3.8115e-06	6.93e-06	8.44386e-06	1.7325e-06	3.465e-06	3.8115e-06	6.93e-06	1.0395e-05	1.386e-05	1.61116e-05
FORt2pp	0	0	0	0	0	0	0	0	0	0	0	0	0	0	0	0	0	0
FORtex	0	0	0	0	0	0	0	0	0	0	0	0	0	0	0	0	0	0
FRUK	0	0	0	0	0	0	0	0	0	0	0	0	0	0	0	0	0	0
FRUpts	0	0	0	0	0	0	0	0	0	0	0	0	0	0	0	0	0	0
FRUtex	0	0	0	0	0	0	0	0	0	0	0	0	0	0	0	0	0	0
FTHFL	28.8858	14.3124	24.6467	25.6724	26.3484	26.1849	29.6056	29.2112	29.1324	27.9036	28.0779	14.1314	27.3058	29.1324	28.4225	25.0903	25.5929	26.3324
FUM	0.0470986	0.0102422	0.040969	0.0614535	0.0863626	0.206088	0.0102422	0.0204845	0.0225329	0.040969	0.0499187	0.0102422	0.0204845	0.0225329	0.040969	0.0614535	0.081938	0.0952488
G1PACT	0.0251661	0.011882	0.047528	0.0712921	0.100189	0.118083	0.011882	0.023764	0.0261404	0.047528	0.0579105	0.011882	0.023764	0.0261404	0.047528	0.0712921	0.0950561	0.110498
G1SAT	0	0	0	0	0	0	0	0	0	0	0	0	0	0	0	0	0	0
G3PD2	-0.0868013	0	0	0	0	0	0	0	0	0	0	0	0	0	0	0	0	0
G3PD2_ORIGINAL_NADP_TCOSA	0	-0.0409827	-0.163931	-0.245896	-0.345566	0	0	0	0	0	0	-0.0409827	-0.0819654	-0.0901619	-0.163931	-0.245896	-0.327861	-0.381123
G3PD2_VARIANT_FDX_TCOSA	0	0	0	0	0	0	0	0	0	0	0	0	0	0	0	0	0	0
G3PD2_VARIANT_NAD_TCOSA	0	0	0	0	0	-0.407286	-0.0409827	-0.0819654	-0.0901619	-0.163931	-0.199741	0	0	0	0	0	0	0
G5SADs	0.0255726	0.0120739	0.0482958	0.0724436	0.101807	0.119991	0.0120739	0.0241479	0.0265627	0.0482958	0.058846	0.0120739	0.0241479	0.0265627	0.0482958	0.0724436	0.0965915	0.112283
G5SD	0.0464674	0	0	0	0	0	0	0	0	0	0	0	0	0	0	0	0	0
G5SD_ORIGINAL_NADP_TCOSA	0	0.0219393	0.0877572	0.131636	0.184992	0	0	0	0	0	0	0.0219393	0.0438786	0.0482664	0.0877572	0.131636	0.175514	0.204027
G5SD_VARIANT_FDX_TCOSA	0	0	0	0	0	0	0.0219393	0.0438786	0.0482664	0.0877572	0	0	0	0	0	0	0	0
G5SD_VARIANT_NAD_TCOSA	0	0	0	0	0	0.218033	0	0	0	0	0.106928	0	0	0	0	0	0	0
GAPD	-0.383296	0	0	0	0	0	0	0	0	0	0	0	0	0	0	0	0	0
GAPD_ORIGINAL_NAD_TCOSA	0	0	0	-1.08582	-1.52594	-1.79848	-0.18097	-0.361941	-0.398135	-0.723882	-0.882014	-0.18097	-0.361941	-0.398135	-0.723882	-1.08582	-1.44776	-1.68295
GAPD_VARIANT_FDX_TCOSA	0	0	0	0	0	0	0	0	0	0	0	0	0	0	0	0	0	0
GAPD_VARIANT_NADP_TCOSA	0	-0.18097	-0.723882	0	0	0	0	0	0	0	0	0	0	0	0	0	0	0
GARFT	0.0226958	0.0107157	0.0428628	0.0642942	0.0903547	0.106493	0.0107157	0.0214314	0.0235745	0.0428628	0.0522261	0.0107157	0.0214314	0.0235745	0.0428628	0.0642942	0.0857255	0.0996517
GAT1_CB	0.0112436	0.0053086	0.0212344	0.0318516	0.0447621	0.0527569	0.0053086	0.0106172	0.0116789	0.0212344	0.0258731	0.0053086	0.0106172	0.0116789	0.0212344	0.0318516	0.0424688	0.0493679
GCALDD	9.43569e-05	0	0	0	0	0	0	0	0	0	0	0	0	0	0	0	0	0
GCALDD_ORIGINAL_NAD_TCOSA	0	4.455e-05	0.0001782	0.0002673	0.000375646	0.000442738	4.455e-05	8.91e-05	9.801e-05	0.0001782	0.000217128	4.455e-05	8.91e-05	9.801e-05	0.0001782	0.0002673	0.0003564	0.000414297
GCALDD_VARIANT_FDX_TCOSA	0	0	0	0	0	0	0	0	0	0	0	0	0	0	0	0	0	0
GCALDD_VARIANT_NADP_TCOSA	0	0	0	0	0	0	0	0	0	0	0	0	0	0	0	0	0	0
GDH_HET	0	0	0	0	0	0	0	0	0	0	0	0	0	0	0	0	0	0
GF6PTA	0.0251661	0.011882	0.047528	0.0712921	0.100189	0.118083	0.011882	0.023764	0.0261404	0.047528	0.0579105	0.011882	0.023764	0.0261404	0.047528	0.0712921	0.0950561	0.110498
GHMT2r	0.0830181	0.0391965	0.156786	0.235179	0.330504	0.389534	0.0391965	0.0783929	0.0862322	0.156786	0.191036	0.0391965	0.0783929	0.0862322	0.156786	0.235179	0.313572	0.364511
GK1	0.0137642	0.00649869	0.0259948	0.0389922	0.054797	0.064584	0.00649869	0.0129974	0.0142971	0.0259948	0.0316733	0.0064987	0.0129974	0.0142971	0.0259948	0.0389922	0.0519896	0.0604353
GLCt2pp	0	0	0	0	0	0	0	0	0	0	0	0	0	0	0	0	0	0
GLCtex	0	0	0	0	0	0	0	0	0	0	0	0	0	0	0	0	0	0
GLNS	0.113119	0.0534085	0.213634	0.320451	0.45034	0.530774	0.0534085	0.106817	0.117499	0.213634	0.260302	0.0534085	0.106817	0.117499	0.213634	0.320451	0.427268	0.496678
GLU5K	0.0464674	0.0219393	0.0877572	0.131636	0.184992	0.218033	0.0219393	0.0438786	0.0482664	0.0877572	0.106928	0.0219393	0.0438786	0.0482664	0.0877572	0.131636	0.175514	0.204027
GLUDy	-0.75153	0	0	0	0	0	0	0	0	0	0	0	0	0	0	0	0	0
GLUDy_ORIGINAL_NADP_TCOSA	0	-0.35483	-24.1359	-2.12898	-2.99193	0	0	0	0	0	0	-0.35483	-0.70966	-0.780626	-29.1417	-2.12898	-2.83864	-3.29978
GLUDy_VARIANT_FDX_TCOSA	0	0	0	0	0	0	-0.35483	-0.70966	0	-1.41932	0	0	0	0	0	0	0	0
GLUDy_VARIANT_NAD_TCOSA	0	0	0	0	0	-3.5263	0	0	-0.780626	0	-1.72937	0	0	0	0	0	0	0
GLUPRT	0.0226958	0.0107157	0.0428628	0.0642942	0.0903547	0.106493	0.0107157	0.0214314	0.0235745	0.0428628	0.0522261	0.0107157	0.0214314	0.0235745	0.0428628	0.0642942	0.0857255	0.0996517
GLUR	0	0	0	0	0	0	0	0	0	0	0	0	0	0	0	0	0	0
GLUTRR	0	0	0	0	0	0	0	0	0	0	0	0	0	0	0	0	0	0
GLUTRR_ORIGINAL_NADP_TCOSA	0	0	0	0	0	0	0	0	0	0	0	0	0	0	0	0	0	0
GLUTRR_VARIANT_FDX_TCOSA	0	0	0	0	0	0	0	0	0	0	0	0	0	0	0	0	0	0
GLUTRR_VARIANT_NAD_TCOSA	0	0	0	0	0	0	0	0	0	0	0	0	0	0	0	0	0	0
GLUTRS	0	0	0	0	0	0	0	0	0	0	0	0	0	0	0	0	0	0
GLXCL	4.71785e-05	2.2275e-05	8.91e-05	0.00013365	0.000187823	0.000221369	2.2275e-05	4.455e-05	4.9005e-05	8.91e-05	0.000108564	2.2275e-05	4.455e-05	4.9005e-05	8.91e-05	0.00013365	0.0001782	0.000207149
GLYCDH	0	0	0	0	0	0	0	0	0	0	0	0	0	0	0	0	0	0
GLYCDx	0	0	0	0	0	0	0	0	0	0	0	0	0	0	0	0	0	0
GLYCDx_ORIGINAL_NAD_TCOSA	0	0	0	0	0	0	0	0	0	0	0	0	0	0	0	0	0	0
GLYCDx_VARIANT_FDX_TCOSA	0	0	0	0	0	0	0	0	0	0	0	0	0	0	0	0	0	0
GLYCDx_VARIANT_NADP_TCOSA	0	0	0	0	0	0	0	0	0	0	0	0	0	0	0	0	0	0
GLYCK	4.71785e-05	2.2275e-05	8.91e-05	0.00013365	0.000187823	0.000221369	2.2275e-05	4.455e-05	4.9005e-05	8.91e-05	0.000108564	2.2275e-05	4.455e-05	4.9005e-05	8.91e-05	0.00013365	0.0001782	0.000207149
GLYCL	0	0	0	0	0	0	0	0	0	0	0	0	0	0	0	0	0	0
GLYCL_ORIGINAL_NAD_TCOSA	0	0	0	0	0	0	0	0	0	0	0	0	0	0	0	0	0	0
GLYCL_VARIANT_FDX_TCOSA	0	0	0	0	0	0	0	0	0	0	0	0	0	0	0	0	0	0
GLYCL_VARIANT_NADP_TCOSA	0	0	0	0	0	0	0	0	0	0	0	0	0	0	0	0	0	0
GLYCOLDH	0	0	0	0	0	0	0	0	0	0	0	0	0	0	0	0	0	0
GLYCOLtex	0	0	0	0	0	0	0	0	0	0	0	0	0	0	0	0	0	0
GLYCOLtpp	0	0	0	0	0	0	0	0	0	0	0	0	0	0	0	0	0	0
GLYCTO	9.43569e-05	0	0	0	0	0	0	0	0	0	0	0	0	0	0	0	0	0
GLYCTO_ORIGINAL_NAD_TCOSA	0	4.455e-05	0.0001782	0.0002673	0.000375646	0.000442738	4.455e-05	8.91e-05	9.801e-05	0.0001782	0.000217128	4.455e-05	8.91e-05	9.801e-05	0.0001782	0.0002673	0.0003564	0.000414297
GLYCTO_VARIANT_FDX_TCOSA	0	0	0	0	0	0	0	0	0	0	0	0	0	0	0	0	0	0
GLYCTO_VARIANT_NADP_TCOSA	0	0	0	0	0	0	0	0	0	0	0	0	0	0	0	0	0	0
GLYCtex	0	0	0	0	0	0	0	0	0	0	0	0	0	0	0	0	0	0
GLYCtpp	0	0	0	0	0	0	0	0	0	0	0	0	0	0	0	0	0	0
GLYK	0	0	0	0	0	0	0	0	0	0	0	0	0	0	0	0	0	0
GLYOX3	0	0	0	0	0	0	0	0	0	0	0	0	0	0	0	0	0	0
GMPS2	0.0137642	0.00649869	0.0259948	0.0389922	0.054797	0.064584	0.00649869	0.0129974	0.0142971	0.0259948	0.0316733	0.0064987	0.0129974	0.0142971	0.0259948	0.0389922	0.0519896	0.0604353
GRTT	0	0	0	0	0	0	0	0	0	0	0	0	0	0	0	0	0	0
GRXR	0.11191	0.0528376	0.21135	0.317026	0.445527	0.5251	0.0528376	0.105675	0.116243	0.21135	0.25752	0.0528376	0.105675	0.116243	0.21135	0.317026	0.422701	0.491368
GTHOr	0.11191	0	0	0	0	0	0	0	0	0	0	0	0	0	0	0	0	0
GTHOr_ORIGINAL_NADP_TCOSA	0	0.0528376	0.21135	0.317026	0.445527	0	0	0	0	0	0	0.0528376	0.105675	0.116243	0.21135	0.317026	0.422701	0.491368
GTHOr_VARIANT_FDX_TCOSA	0	0	0	0	0	0	0	0	0	0	0	0	0	0	0	0	0	0
GTHOr_VARIANT_NAD_TCOSA	0	0	0	0	0	0.5251	0.0528376	0.105675	0.116243	0.21135	0.25752	0	0	0	0	0	0	0
GTPCI	9.43569e-05	4.455e-05	0.0001782	0.0002673	0.000375646	0.000442738	4.455e-05	8.91e-05	9.801e-05	0.0001782	0.000217128	4.455e-05	8.91e-05	9.801e-05	0.0001782	0.0002673	0.0003564	0.000414297
GTPCII2	2.72587e-05	1.287e-05	5.148e-05	7.722e-05	0.00010852	0.000127902	1.287e-05	2.574e-05	2.8314e-05	5.148e-05	6.27258e-05	1.287e-05	2.574e-05	2.8314e-05	5.148e-05	7.722e-05	0.00010296	0.000119686
H2Otex	-62.2759	-30.7754	-57.8959	-64.2485	-70.8308	-73.534	-61.3618	-62.7237	-62.996	-64.4095	-66.6373	-30.4135	-58.9129	-62.9961	-65.4474	-63.0843	-68.3906	-72.6646
H2Otpp	-62.2759	-30.7754	-57.8959	-64.2485	-70.8308	-73.534	-61.3618	-62.7237	-62.996	-64.4095	-66.6373	-30.4135	-58.9129	-62.9961	-65.4474	-63.0843	-68.3906	-72.6646
H2tex	118.783	58.8271	104.897	112.155	118.696	120	120	120	120	117.924	120	58.1032	112.378	120	120	109.826	114.992	120
H2tpp	118.783	58.8271	104.897	112.155	118.696	120	120	120	120	117.924	120	58.1032	112.378	120	120	109.826	114.992	120
HACD2_HET	0	0	0	0	0	0	0	0	0	0	0	0	0	0	0	0	0	0
HBZOPT	0	0	0	0	0	0	0	0	0	0	0	0	0	0	0	0	0	0
HCAtex	0	0	0	0	0	0	0	0	0	0	0	0	0	0	0	0	0	0
HCAtpp	0	0	0	0	0	0	0	0	0	0	0	0	0	0	0	0	0	0
HCO3E	0.182107	0.0859805	0.343922	1.27514	0.724988	0.854474	0.202282	0.404563	0.467553	0.809127	0.419052	0.0859805	0.171961	0.189157	0.850096	0.515883	1.70019	0.799584
HDCR	28.8856	0	0	0	0	0	0	0	0	0	0	0	0	0	0	0	0	0
HDCR_ORIGINAL_H2_TCOSA	0	14.3123	0	0	0	0	29.6055	29.211	29.1321	0	0	14.1313	27.3056	30.411	0	0	0	0
HDCR_VARIANT_FDX_TCOSA	0	0	0	0	0	0	0	0	0	0	0	0	0	0	0	0	0	0
HDCR_VARIANT_NADP_TCOSA	0	0	24.6463	25.6718	0	0	0	0	0	0	0	0	0	0	28.422	25.0897	0	0
HDCR_VARIANT_NAD_TCOSA	0	0	0	0	26.3476	26.1839	0	0	0	27.9031	28.0773	0	0	0	0	0	25.592	31.7372
HEX1	0	0	0	0	0	0	0	0	0	0	0	0	0	0	0	0	0	0
HEXALD_HET	0	0	0	0	0	0	0	0	0	0	0	0	0	0	0	0	0	0
HEXAOR_HET	0	0	0	0	0	0	0	0	0	0	0	0	0	0	0	0	0	0
HEXOAL_HET	0	0	0	0	0	0	0	0	0	0	0	0	0	0	0	0	0	0
HEXOLADHnad_HET	0	0	0	0	0	0	0	0	0	0	0	0	0	0	0	0	0	0
HEXOLADHnadp_HET	0	0	0	0	0	0	0	0	0	0	0	0	0	0	0	0	0	0
HEXOLtex	0	0	0	0	0	0	0	0	0	0	0	0	0	0	0	0	0	0
HEXOLtpp	0	0	0	0	0	0	0	0	0	0	0	0	0	0	0	0	0	0
HISTD	0.0081698	0	0	0	0	0	0	0	0	0	0	0	0	0	0	0	0	0
HISTD_ORIGINAL_NAD_TCOSA	0	0.00385732	0.0154293	0.0231439	0.0325249	0.038334	0.00385732	0.00771464	0.0084861	0.0154293	0.0187998	0.00385732	0.00771464	0.0084861	0.0154293	0.0231439	0.0308586	0.0358715
HISTD_VARIANT_FDX_TCOSA	0	0	0	0	0	0	0	0	0	0	0	0	0	0	0	0	0	0
HISTD_VARIANT_NADP_TCOSA	0	0	0	0	0	0	0	0	0	0	0	0	0	0	0	0	0	0
HISTP	0.0081698	0.00385732	0.0154293	0.0231439	0.0325249	0.038334	0.00385732	0.00771464	0.0084861	0.0154293	0.0187998	0.00385732	0.00771464	0.0084861	0.0154293	0.0231439	0.0308586	0.0358715
HMBS	0	0	0	0	0	0	0	0	0	0	0	0	0	0	0	0	0	0
HPPK2	9.43569e-05	4.455e-05	0.0001782	0.0002673	0.000375646	0.000442738	4.455e-05	8.91e-05	9.801e-05	0.0001782	0.000217128	4.455e-05	8.91e-05	9.801e-05	0.0001782	0.0002673	0.0003564	0.000414297
HSAT	0.0438384	0.020698	0.082792	0.124188	0.174526	0.205697	0.020698	0.041396	0.0455356	0.082792	0.100878	0.020698	0.041396	0.0455356	0.082792	0.124188	0.165584	0.192483
HSDy	-0.0911785	0	0	0	0	0	0	0	0	0	0	0	0	0	0	0	0	0
HSDy_ORIGINAL_NADP_TCOSA	0	-0.0430493	-0.172197	-0.258296	-0.362992	0	0	0	0	0	0	-0.0430493	-0.0860986	-0.0947085	-0.172197	-0.258296	-0.344395	-0.400341
HSDy_VARIANT_FDX_TCOSA	0	0	0	0	0	0	0	0	0	0	0	0	0	0	0	0	0	0
HSDy_VARIANT_NAD_TCOSA	0	0	0	0	0	-0.427824	-0.0430493	-0.0860986	-0.0947085	-0.172197	-0.209814	0	0	0	0	0	0	0
HSK	0.0473401	0.0223513	0.0894053	0.134108	0.188466	0.222127	0.0223513	0.0447026	0.0491729	0.0894053	0.108936	0.0223513	0.0447026	0.0491729	0.0894053	0.134108	0.178811	0.207858
HSST	0	0	0	0	0	0	0	0	0	0	0	0	0	0	0	0	0	0
HSTPT	0.0081698	0.00385732	0.0154293	0.0231439	0.0325249	0.038334	0.00385732	0.00771464	0.0084861	0.0154293	0.0187998	0.00385732	0.00771464	0.0084861	0.0154293	0.0231439	0.0308586	0.0358715
HXAtex	0	0	0	0	0	0	0	0	0	0	0	0	0	0	0	0	0	0
HXAtpp	0	0	0	0	0	0	0	0	0	0	0	0	0	0	0	0	0	0
Htex	-25.3523	-12.6561	-18.0213	-15.7344	-12.3821	-9.61988	-27.9493	-25.8985	-25.4884	-21.2782	-20.0052	-12.4751	-23.9932	-25.4884	-21.7971	-15.1523	-12.3421	-10.9291
HydABCD	44.9487	0	0	0	0	0	0	0	0	0	0	0	0	0	0	0	0	0
HydABCD_ORIGINAL_TCOSA	0	22.2574	0	0	0	0	45.1972	45.3945	45.4339	58.9622	60	21.986	42.5364	44.7945	0	0	0	0
HydABCD_VARIANT_1_TCOSA	0	0	52.4485	56.0774	59.3478	60	0	0	0	0	0	0	0	0	60	54.9132	57.4959	60
HydABCD_VARIANT_2_TCOSA	0	0	0	0	0	0	0	0	0	0	0	0	0	0	0	0	0	0
I2FE2SR	0	0	0	0	0	0	0	0	0	0	0	0	0	0	0	0	0	0
I2FE2SS	0	0	0	0	0	0	0	0	0	0	0	0	0	0	0	0	0	0
I2FE2SS2	0	0	0	0	0	0	0	0	0	0	0	0	0	0	0	0	0	0
I2FE2ST	0	0	0	0	0	0	0	0	0	0	0	0	0	0	0	0	0	0
I4FE4SR	0	0	0	0	0	0	0	0	0	0	0	0	0	0	0	0	0	0
I4FE4ST	0	0	0	0	0	0	0	0	0	0	0	0	0	0	0	0	0	0
ICDHyr	0.0799516	0	0	0	0	0	0	0	0	0	0	0	0	0	0	0	0	0
ICDHyr_ORIGINAL_NADP_TCOSA	0	0.0257536	0.103014	0.154522	0.217154	0.36024	0	0	0	0	0	0.0257536	0.0515072	0.0566579	0.103014	0.154522	0.206029	0.239498
ICDHyr_VARIANT_FDX_TCOSA	0	0	0	0	0	0	0	0.0515072	0	0	0	0	0	0	0	0	0	0
ICDHyr_VARIANT_NAD_TCOSA	0	0	0	0	0	0	0.0257536	0	0.0566579	0.103014	0.125518	0	0	0	0	0	0	0
ICYSDS	2.35892e-05	1.11375e-05	4.455e-05	6.6825e-05	9.39114e-05	0.000110684	1.11375e-05	2.2275e-05	2.45025e-05	4.455e-05	5.42819e-05	1.11375e-05	2.2275e-05	2.45025e-05	4.455e-05	6.6825e-05	8.91e-05	0.000103574
IG3PS	0.0081698	0.00385732	0.0154293	0.0231439	0.0325249	0.038334	0.00385732	0.00771464	0.0084861	0.0154293	0.0187998	0.00385732	0.00771464	0.0084861	0.0154293	0.0231439	0.0308586	0.0358715
IGPDH	0.0081698	0.00385732	0.0154293	0.0231439	0.0325249	0.038334	0.00385732	0.00771464	0.0084861	0.0154293	0.0187998	0.00385732	0.00771464	0.0084861	0.0154293	0.0231439	0.0308586	0.0358715
IGPS	0.00240618	0.00113606	0.00454424	0.00681636	0.00957926	0.0112902	0.00113606	0.00227212	0.00249933	0.00454424	0.00553693	0.00113606	0.00227212	0.00249933	0.00454424	0.00681636	0.00908848	0.0105649
ILETA	-0.0243975	-0.0115191	-0.0460765	-0.0691147	-0.0971292	-0.114477	-0.0115191	-0.0230382	-0.0253421	-0.0460765	-0.0561419	-0.0115191	-0.0230382	-0.0253421	-0.0460765	-0.0691147	-0.092153	-0.107123
IMPC	-0.0308421	-0.0145619	-0.0582475	-0.0873713	-0.122786	-0.144716	-0.0145619	-0.0291237	-0.0320361	-0.0582475	-0.0709717	-0.0145619	-0.0291237	-0.0320361	-0.0582475	-0.0873712	-0.116495	-0.13542
IMPD	0.0137642	0	0	0	0	0	0	0	0	0	0	0	0	0	0	0	0	0
IMPD_ORIGINAL_NAD_TCOSA	0	0.00649869	0.0259948	0.0389922	0.054797	0.064584	0.00649869	0.0129974	0.0142971	0.0259948	0.0316733	0.0064987	0.0129974	0.0142971	0.0259948	0.0389922	0.0519896	0.0604353
IMPD_VARIANT_FDX_TCOSA	0	0	0	0	0	0	0	0	0	0	0	0	0	0	0	0	0	0
IMPD_VARIANT_NADP_TCOSA	0	0	0	0	0	0	0	0	0	0	0	0	0	0	0	0	0	0
IPDDI	0	0	0	0	0	0	0	0	0	0	0	0	0	0	0	0	0	0
IPDPS	0	0	0	0	0	0	0	0	0	0	0	0	0	0	0	0	0	0
IPDPS_ORIGINAL_NAD_TCOSA	0	0	0	0	0	0	0	0	0	0	0	0	0	0	0	0	0	0
IPDPS_VARIANT_FDX_TCOSA	0	0	0	0	0	0	0	0	0	0	0	0	0	0	0	0	0	0
IPDPS_VARIANT_NADP_TCOSA	0	0	0	0	0	0	0	0	0	0	0	0	0	0	0	0	0	0
IPMD	0.0240058	0	0	0	0	0	0	0	0	0	0	0	0	0	0	0	0	0
IPMD_ORIGINAL_NAD_TCOSA	0	0.0113342	0.0453367	0.0680051	0.0955698	0.112639	0.0113342	0.0226684	0.0249352	0.0453367	0.0552405	0.0113342	0.0226684	0.0249352	0.0453367	0.0680051	0.0906734	0.105403
IPMD_VARIANT_FDX_TCOSA	0	0	0	0	0	0	0	0	0	0	0	0	0	0	0	0	0	0
IPMD_VARIANT_NADP_TCOSA	0	0	0	0	0	0	0	0	0	0	0	0	0	0	0	0	0	0
IPPMIa	-0.0240058	-0.0113342	-0.0453367	-0.0680051	-0.0955698	-0.112639	-0.0113342	-0.0226684	-0.0249352	-0.0453367	-0.0552405	-0.0113342	-0.0226684	-0.0249352	-0.0453367	-0.0680051	-0.0906734	-0.105403
IPPMIb	-0.0240058	-0.0113342	-0.0453367	-0.0680051	-0.0955698	-0.112639	-0.0113342	-0.0226684	-0.0249352	-0.0453367	-0.0552405	-0.0113342	-0.0226684	-0.0249352	-0.0453367	-0.0680051	-0.0906734	-0.105403
IPPS	0.0240058	0.0113342	0.0453367	0.0680051	0.0955698	0.112639	0.0113342	0.0226684	0.0249352	0.0453367	0.0552405	0.0113342	0.0226684	0.0249352	0.0453367	0.0680051	0.0906734	0.105403
KARA1	-0.0895917	0	0	0	0	0	0	0	0	0	0	0	0	0	0	0	0	0
KARA1_ORIGINAL_NADP_TCOSA	0	-0.0423002	-0.169201	-0.253801	-0.356675	0	0	0	0	0	0	-0.0423002	-0.0846003	-0.0930603	-0.169201	-0.253801	-0.338401	-0.393374
KARA1_VARIANT_FDX_TCOSA	0	0	0	0	0	0	0	0	0	0	0	0	0	0	0	0	0	0
KARA1_VARIANT_NAD_TCOSA	0	0	0	0	0	-0.420379	-0.0423002	-0.0846003	-0.0930603	-0.169201	-0.206162	0	0	0	0	0	0	0
KARA2	0.0243975	0	0	0	0	0	0	0	0	0	0	0	0	0	0	0	0	0
KARA2_ORIGINAL_NADP_TCOSA	0	0.0115191	0.0460765	0.0691147	0.0971292	0.114477	0	0	0	0	0	0.0115191	0.0230382	0.0253421	0.0460765	0.0691147	0.092153	0.107123
KARA2_VARIANT_FDX_TCOSA	0	0	0	0	0	0	0.0115191	0.0230382	0.0253421	0.0460765	0	0	0	0	0	0	0	0
KARA2_VARIANT_NAD_TCOSA	0	0	0	0	0	0	0	0	0	0	0.0561419	0	0	0	0	0	0	0
Kt2pp	0.0202448	0.00955845	0.0382338	0.0573507	0.0805969	0.0949919	0.00955845	0.0191169	0.0210286	0.0382338	0.046586	0.00955845	0.0191169	0.0210286	0.0382338	0.0573507	0.0764676	0.0888898
Ktex	0.0202448	0.00955845	0.0382338	0.0573507	0.0805969	0.0949919	0.00955845	0.0191169	0.0210286	0.0382338	0.046586	0.00955845	0.0191169	0.0210286	0.0382338	0.0573507	0.0764676	0.0888898
LDAPAT	-2.27353e-13	0	0	0	0	0	0	0	0	0	0	0	0	0	0	0	0	0
LDHfd_D	0	0	0	0	0	0	0	0	0	0	0	0	0	0	0	0	0	0
LDHfd_D_ORIGINAL_TCOSA	0	0	0	0	0	0	0	0	0	0	0	0	0	0	0	0	0	0
LDHfd_D_VARIANT_1_TCOSA	0	0	0	0	0	0	0	0	0	0	0	0	0	0	0	0	0	0
LEUTAi	0.0240058	0.0113342	0.0453367	0.0680051	0.0955698	0.112639	0.0113342	0.0226684	0.0249352	0.0453367	0.0552405	0.0113342	0.0226684	0.0249352	0.0453367	0.0680051	0.0906734	0.105403
MALCOAMT	0	0	0	0	0	0	0	0	0	0	0	0	0	0	0	0	0	0
MCOATA	0.159434	0.0752759	0.301104	0.451656	0.634727	0.748092	0.0752759	0.150552	0.165607	0.301104	0.36688	0.0752759	0.150552	0.165607	0.301104	0.451656	0.602208	0.700036
MCTP1App	0	0	0	0	0	0	0	0	0	0	0	0	0	0	0	0	0	0
MDH	0.293425	0	0	0	0	0	0	0	0	0	0	0	0	0	0	0	0	0
MDH_ORIGINAL_NAD_TCOSA	0	0.126543	0.506174	0	1.06701	1.36189	0.0102422	0.0204845	0	0.040969	0.616747	0.126543	0.253087	0.278396	0	0.759261	0	1.1768
MDH_VARIANT_FDX_TCOSA	0	0	0	0	0	0	0	0	0	0	0	0	0	0	0	0	0	0
MDH_VARIANT_NADP_TCOSA	0	0	0	0	0	0	0	0	0	0	0	0	0	0	0	0	0	0
ME2	-0.246326	0	0	0	0	0	0	0	0	0	0	0	0	0	0	0	0	0
ME2_ORIGINAL_NADP_TCOSA	0	-0.116301	-0.465205	0.0614535	-0.980652	-1.1558	0	0	0	0	0	-0.116301	-0.232602	-0.255863	0.040969	-0.697807	0.081938	-1.08155
ME2_VARIANT_FDX_TCOSA	0	0	0	0	0	0	0	0	0.0225329	0	-0.566829	0	0	0	0	0	0	0
ME2_VARIANT_NAD_TCOSA	0	0	0	0	0	0	0	0	0	0	0	0	0	0	0	0	0	0
MECDPDH5	0	0	0	0	0	0	0	0	0	0	0	0	0	0	0	0	0	0
MECDPS	0	0	0	0	0	0	0	0	0	0	0	0	0	0	0	0	0	0
MEOHtex	0	0	0	0	0	0	0	0	0	0	0	0	0	0	0	0	0	0
MEOHtrpp	0	0	0	0	0	0	0	0	0	0	0	0	0	0	0	0	0	0
MEPCT	0	0	0	0	0	0	0	0	0	0	0	0	0	0	0	0	0	0
METAT	0.01018	0.0048064	0.0192256	0.0288384	0.0405276	0.047766	0.0048064	0.0096128	0.0105741	0.0192256	0.0234254	0.0048064	0.0096128	0.0105741	0.0192256	0.0288384	0.0384512	0.0446976
METR_ACS_WLP	28.8582	14.2993	24.5944	25.594	26.2382	26.055	29.5925	29.1851	29.1036	27.8513	28.0142	14.1184	27.2797	29.1036	28.3702	25.0119	25.4883	26.2108
METS	0.0539711	0.0254821	0.101928	0.152893	0.214865	0.253241	0.0254821	0.0509642	0.0560607	0.101928	0.124195	0.0254821	0.0509642	0.0560607	0.101928	0.152893	0.203857	0.236974
MG2t3_2pp	0.000901633	0.0004257	0.0017028	0.0025542	0.0035895	0.00423061	0.0004257	0.0008514	0.00093654	0.0017028	0.00207478	0.0004257	0.0008514	0.00093654	0.0017028	0.0025542	0.0034056	0.00395884
MG2tex	0.000901633	0.0004257	0.0017028	0.0025542	0.0035895	0.00423061	0.0004257	0.0008514	0.00093654	0.0017028	0.00207478	0.0004257	0.0008514	0.00093654	0.0017028	0.0025542	0.0034056	0.00395884
MGSA	0	0	0	0	0	0	0	0	0	0	0	0	0	0	0	0	0	0
MMSAD2	0	0	0	0	0	0	0	0	0	0	0	0	0	0	0	0	0	0
MMSAD2_ORIGINAL_NAD_TCOSA	0	0	0	0	0	0	0	0	0	0	0	0	0	0	0	0	0	0
MMSAD2_VARIANT_FDX_TCOSA	0	0	0	0	0	0	0	0	0	0	0	0	0	0	0	0	0	0
MMSAD2_VARIANT_NADP_TCOSA	0	0	0	0	0	0	0	0	0	0	0	0	0	0	0	0	0	0
MMT	0	0	0	0	0	0	0	0	0	0	0	0	0	0	0	0	0	0
MN2tpp	7.33887e-05	3.465e-05	0.0001386	0.0002079	0.000292169	0.000344352	3.465e-05	6.93e-05	7.623e-05	0.0001386	0.000168877	3.465e-05	6.93e-05	7.623e-05	0.0001386	0.0002079	0.0002772	0.000322231
MNtex	7.33887e-05	3.465e-05	0.0001386	0.0002079	0.000292169	0.000344352	3.465e-05	6.93e-05	7.623e-05	0.0001386	0.000168877	3.465e-05	6.93e-05	7.623e-05	0.0001386	0.0002079	0.0002772	0.000322231
MOBDabcpp	5.24205e-07	0	0	1.485e-06	2.08692e-06	2.45966e-06	2.475e-07	4.95e-07	5.445e-07	9.9e-07	1.20627e-06	0	0	0	0	1.485e-06	1.98e-06	2.30165e-06
MOBDtex	5.24205e-07	0	0	1.485e-06	2.08692e-06	2.45966e-06	2.475e-07	4.95e-07	5.445e-07	9.9e-07	1.20627e-06	0	0	0	0	1.485e-06	1.98e-06	2.30165e-06
MOHMT	3.66944e-06	1.7325e-06	6.93e-06	1.0395e-05	1.46084e-05	1.72176e-05	1.7325e-06	3.465e-06	3.8115e-06	6.93e-06	8.44386e-06	1.7325e-06	3.465e-06	3.8115e-06	6.93e-06	1.0395e-05	1.386e-05	1.61116e-05
MPTG	0	0	0	0	0	0	0	0	0	0	0	0	0	0	0	0	0	0
MTHFC	-28.8323	-14.2871	-24.5456	-25.5207	-26.1352	-25.9336	-29.5803	-29.1607	-29.0767	-27.8024	-27.9546	-14.1061	-27.2553	-29.0767	-28.3213	-24.9386	-25.3906	-26.0972
MTHFDnad	28.8323	0	0	0	0	0	0	0	0	0	0	0	0	0	0	0	0	0
MTHFDnad_ORIGINAL_NAD_TCOSA	0	14.2871	24.5456	25.5207	26.1352	25.9336	29.5803	29.1607	29.0767	27.8024	27.9546	14.1061	27.2553	29.0767	28.3213	24.9386	25.3906	26.0972
MTHFDnad_VARIANT_FDX_TCOSA	0	0	0	0	0	0	0	0	0	0	0	0	0	0	0	0	0	0
MTHFDnad_VARIANT_NADP_TCOSA	0	0	0	0	0	0	0	0	0	0	0	0	0	0	0	0	0	0
MTHFR2	28.9121	0	0	0	0	0	0	0	0	0	0	0	0	0	0	0	0	0
MTHFR2_ORIGINAL_NAD_TCOSA	0	14.3248	24.6964	25.747	26.4532	26.3084	29.618	29.2361	29.1597	27.9533	28.1384	14.1438	27.3307	29.1597	28.4722	25.1649	25.6923	26.4479
MTHFR2_VARIANT_FDX_TCOSA	0	0	0	0	0	0	0	0	0	0	0	0	0	0	0	0	0	0
MTHFR2_VARIANT_NADP_TCOSA	0	0	0	0	0	0	0	0	0	0	0	0	0	0	0	0	0	0
MTHTHFSs	0.0101328	0.00478412	0.0191365	0.0287047	0.0403397	0.0475446	0.00478412	0.00956825	0.0105251	0.0191365	0.0233169	0.00478412	0.00956825	0.0105251	0.0191365	0.0287047	0.038273	0.0444904
NA1Hth	0	0	0	0	0	0	0	0	0	0	0	0	0	0	0	0	0	0
NA1Htpp	1.65544	0.781606	3.12642	4.68963	6.5905	7.7676	0.781606	1.56321	1.71953	3.12642	3.80939	0.781606	1.56321	1.71953	3.12642	4.68963	6.25285	7.26862
NADK	1.88714e-05	8.91e-06	3.564e-05	5.346e-05	7.51291e-05	8.85476e-05	0	0	0	0	0	8.91e-06	1.782e-05	1.9602e-05	3.564e-05	5.346e-05	7.128e-05	8.28594e-05
NADS1	9.38327e-05	4.43025e-05	0.00017721	0.000265815	0.000373559	0.000440278	4.43025e-05	8.8605e-05	9.74655e-05	0.00017721	0.000215922	4.43025e-05	8.8605e-05	9.74655e-05	0.00017721	0.000265815	0.00035442	0.000411996
NAtex	0	0	0	0	0	0	0	0	0	0	0	0	0	0	0	0	0	0
NDPK1	0.142752	0.0673995	0.269598	0.404397	0.568312	0.669816	0.0673995	0.134799	0.148279	0.269598	0.328492	0.0673995	0.134799	0.148279	0.269598	0.404397	0.539196	0.626788
NDPK2	0.0741727	0.0350201	0.140081	0.210121	0.29529	0.34803	0.0350201	0.0700403	0.0770443	0.140081	0.170681	0.0350201	0.0700403	0.0770443	0.140081	0.210121	0.280161	0.325673
NDPK3	0.0840524	0.0396848	0.158739	0.238109	0.334622	0.394388	0.0396848	0.0793696	0.0873066	0.158739	0.193416	0.0396848	0.0793696	0.0873066	0.158739	0.238109	0.317478	0.369053
NDPK4	0.0031196	0.0014729	0.0058916	0.0088374	0.0124195	0.0146377	0.0014729	0.0029458	0.00324038	0.0058916	0.00717862	0.0014729	0.0029458	0.00324038	0.0058916	0.0088374	0.0117832	0.0136974
NDPK8	-0.0031196	-0.0014729	-0.0058916	-0.0088374	-0.0124195	-0.0146377	-0.0014729	-0.0029458	-0.00324038	-0.0058916	-0.00717862	-0.0014729	-0.0029458	-0.00324038	-0.0058916	-0.0088374	-0.0117832	-0.0136974
NFN	1.14206	0	0	0	0	0	0	0	0	0	0	0	0	0	0	0	0	0
NFN_ORIGINAL_TCOSA	0	0.635698	0	-12.3112	-25.0766	-28.4565	0	0	0	0	0	0.545213	1.09043	1.19947	0	-11.6405	-24.8924	-24.9297
NFN_VARIANT_1_TCOSA	0	0	0	0	0	0	0	0	0	0	0	0	0	0	0	0	0	0
NFN_VARIANT_2_TCOSA	0	0	0	0	0	0	0	0	0	0	0	0	0	0	0	0	0	0
NH4tex	0.883243	0.417018	1.66807	2.50211	3.51629	4.14432	0.417018	0.834035	0.917439	1.66807	2.03246	0.417018	0.834035	0.917439	1.66807	2.50211	3.33614	3.8781
NH4tpp	0.883243	0.417018	1.66807	2.50211	3.51629	4.14432	0.417018	0.834035	0.917439	1.66807	2.03246	0.417018	0.834035	0.917439	1.66807	2.50211	3.33614	3.8781
NI2tex	3.35491e-05	1.584e-05	6.336e-05	9.504e-05	0.000133563	0.000157418	1.584e-05	3.168e-05	3.4848e-05	6.336e-05	7.7201e-05	1.584e-05	3.168e-05	3.4848e-05	6.336e-05	9.504e-05	0.00012672	0.000147306
NI2tpp	3.35491e-05	1.584e-05	6.336e-05	9.504e-05	0.000133563	0.000157418	1.584e-05	3.168e-05	3.4848e-05	6.336e-05	7.7201e-05	1.584e-05	3.168e-05	3.4848e-05	6.336e-05	9.504e-05	0.00012672	0.000147306
NNATr	9.38327e-05	4.43025e-05	0.00017721	0.000265815	0.000373559	0.000440278	4.43025e-05	8.8605e-05	9.74655e-05	0.00017721	0.000215922	4.43025e-05	8.8605e-05	9.74655e-05	0.00017721	0.000265815	0.00035442	0.000411996
NNDPR	9.38327e-05	4.43025e-05	0.00017721	0.000265815	0.000373559	0.000440278	4.43025e-05	8.8605e-05	9.74655e-05	0.00017721	0.000215922	4.43025e-05	8.8605e-05	9.74655e-05	0.00017721	0.000265815	0.00035442	0.000411996
NTD2	0.0031196	0.0014729	0.0058916	0.0088374	0.0124195	0.0146377	0.0014729	0.0029458	0.00324038	0.0058916	0.00717862	0.0014729	0.0029458	0.00324038	0.0058916	0.0088374	0.0117832	0.0136974
NTD6	0.0031196	0.0014729	0.0058916	0.0088374	0.0124195	0.0146377	0.0014729	0.0029458	0.00324038	0.0058916	0.00717862	0.0014729	0.0029458	0.00324038	0.0058916	0.0088374	0.0117832	0.0136974
OCBT	0.00744288	0.00351411	0.0140564	0.0210846	0.029631	0.0349232	0.00351411	0.00702821	0.00773104	0.0140564	0.0171271	0.00351411	0.00702821	0.00773104	0.0140564	0.0210846	0.0281129	0.0326798
OCOAT1	0.0322341	0.0272142	0.108857	0.163285	0.22947	0.166154	0.0272142	0.0544283	0.0598711	0.108857	0.132636	0.0272142	0.0544283	0.0598711	0.108857	0.163285	0.217713	0.253081
OCTDPS	0	0	0	0	0	0	0	0	0	0	0	0	0	0	0	0	0	0
OHPBAT	2.35892e-05	1.11375e-05	4.455e-05	6.6825e-05	9.39114e-05	0.000110684	1.11375e-05	2.2275e-05	2.45025e-05	4.455e-05	5.42819e-05	1.11375e-05	2.2275e-05	2.45025e-05	4.455e-05	6.6825e-05	8.91e-05	0.000103574
OMCDC	0.0240058	0.0113342	0.0453367	0.0680051	0.0955698	0.112639	0.0113342	0.0226684	0.0249352	0.0453367	0.0552405	0.0113342	0.0226684	0.0249352	0.0453367	0.0680051	0.0906734	0.105403
OMPDC	0.0254055	0.011995	0.0479802	0.0719703	0.101142	0.119207	0.011995	0.0239901	0.0263891	0.0479802	0.0584615	0.011995	0.0239901	0.0263891	0.0479802	0.0719703	0.0959604	0.111549
OPHBDC	0	0	0	0	0	0	0	0	0	0	0	0	0	0	0	0	0	0
OPHHX3	0	0	0	0	0	0	0	0	0	0	0	0	0	0	0	0	0	0
OPHHX3_ORIGINAL_NAD_TCOSA	0	0	0	0	0	0	0	0	0	0	0	0	0	0	0	0	0	0
OPHHX3_VARIANT_FDX_TCOSA	0	0	0	0	0	0	0	0	0	0	0	0	0	0	0	0	0	0
OPHHX3_VARIANT_NADP_TCOSA	0	0	0	0	0	0	0	0	0	0	0	0	0	0	0	0	0	0
ORPT	-0.0254055	-0.011995	-0.0479802	-0.0719703	-0.101142	-0.119207	-0.011995	-0.0239901	-0.0263891	-0.0479802	-0.0584615	-0.011995	-0.0239901	-0.0263891	-0.0479802	-0.0719703	-0.0959604	-0.111549
P5CR	0.0255726	0	0	0	0	0	0	0	0	0	0	0	0	0	0	0	0	0
P5CR_ORIGINAL_NADP_TCOSA	0	0.0120739	0.0482958	0.0724436	0.101807	0	0	0	0	0	0	0.0120739	0.0241479	0.0265627	0.0482958	0.0724436	0.0965915	0.112283
P5CR_VARIANT_FDX_TCOSA	0	0	0	0	0	0	0	0	0	0	0	0	0	0	0	0	0	0
P5CR_VARIANT_NAD_TCOSA	0	0	0	0	0	0.119991	0.0120739	0.0241479	0.0265627	0.0482958	0.058846	0	0	0	0	0	0	0
PANTS	3.66944e-06	1.7325e-06	6.93e-06	1.0395e-05	1.46084e-05	1.72176e-05	1.7325e-06	3.465e-06	3.8115e-06	6.93e-06	8.44386e-06	1.7325e-06	3.465e-06	3.8115e-06	6.93e-06	1.0395e-05	1.386e-05	1.61116e-05
PAPPT3	0	0	0	0	0	0	0	0	0	0	0	0	0	0	0	0	0	0
PAPSR2	0.11191	0.0528376	0.21135	0.317026	0.445527	0.5251	0.0528376	0.105675	0.116243	0.21135	0.25752	0.0528376	0.105675	0.116243	0.21135	0.317026	0.422701	0.491368
PBUTT2_HET	0	0	0	0	0	0	0	0	0	0	0	0	0	0	0	0	0	0
PBUTT_HET	0	0	0	0	0	0	0	0	0	0	0	0	0	0	0	0	0	0
PC	0	0	0	0.759261	0	0	0.116301	0.232602	0.278396	0.465205	0	0	0	0	0.506174	0	1.01235	0
PDX5PO2	2.35892e-05	0	0	0	0	0	0	0	0	0	0	0	0	0	0	0	0	0
PDX5PO2_ORIGINAL_NAD_TCOSA	0	1.11375e-05	4.455e-05	6.6825e-05	9.39114e-05	0.000110684	1.11375e-05	2.2275e-05	2.45025e-05	4.455e-05	5.42819e-05	1.11375e-05	2.2275e-05	2.45025e-05	4.455e-05	6.6825e-05	8.91e-05	0.000103574
PDX5PO2_VARIANT_FDX_TCOSA	0	0	0	0	0	0	0	0	0	0	0	0	0	0	0	0	0	0
PDX5PO2_VARIANT_NADP_TCOSA	0	0	0	0	0	0	0	0	0	0	0	0	0	0	0	0	0	0
PDX5PS	2.35892e-05	0	0	0	0	0	0	0	0	0	0	0	0	0	0	0	0	0
PDX5PS_ORIGINAL_NAD_TCOSA	0	1.11375e-05	4.455e-05	6.6825e-05	9.39114e-05	0.000110684	1.11375e-05	2.2275e-05	2.45025e-05	4.455e-05	5.42819e-05	1.11375e-05	2.2275e-05	2.45025e-05	4.455e-05	6.6825e-05	8.91e-05	0.000103574
PDX5PS_VARIANT_FDX_TCOSA	0	0	0	0	0	0	0	0	0	0	0	0	0	0	0	0	0	0
PDX5PS_VARIANT_NADP_TCOSA	0	0	0	0	0	0	0	0	0	0	0	0	0	0	0	0	0	0
PEPTIDO	0.0106747	0.00504	0.02016	0.03024	0.0424973	0.0500875	0.00504	0.01008	0.011088	0.02016	0.024564	0.00504	0.01008	0.011088	0.02016	0.03024	0.04032	0.04687
PERD	2.35892e-05	0	0	0	0	0	0	0	0	0	0	0	0	0	0	0	0	0
PERD_ORIGINAL_NAD_TCOSA	0	1.11375e-05	4.455e-05	6.6825e-05	9.39114e-05	0.000110684	1.11375e-05	2.2275e-05	2.45025e-05	4.455e-05	5.42819e-05	1.11375e-05	2.2275e-05	2.45025e-05	4.455e-05	6.6825e-05	8.91e-05	0.000103574
PERD_VARIANT_FDX_TCOSA	0	0	0	0	0	0	0	0	0	0	0	0	0	0	0	0	0	0
PERD_VARIANT_NADP_TCOSA	0	0	0	0	0	0	0	0	0	0	0	0	0	0	0	0	0	0
PETOHM	0.00630995	0.0029792	0.0119168	0.0178752	0.0251206	0.0296073	0.0029792	0.0059584	0.00655424	0.0119168	0.01452	0.0029792	0.0059584	0.00655424	0.0119168	0.0178752	0.0238336	0.0277054
PFK	0	0	0	0	0	0	0	0	0	0	0	0	0	0	0	0	0	0
PFL	0	0	0	0	0	0	0	0	0	0	0	0	0	-1.27883	0	0	0	-5.40573
PFOR	-1.23117	0	0	0	0	0	0	0	0	0	0	0	0	0	0	0	0	0
PFOR_ORIGINAL_FDX_TCOSA	0	-0.581287	-2.32515	-3.48772	-4.90141	0	-0.581287	-1.16257	-1.27883	-2.32515	0	-0.581287	-1.16257	0	-2.32515	-3.48772	-4.65029	0
PFOR_VARIANT_NADP_TCOSA	0	0	0	0	0	0	0	0	0	0	0	0	0	0	0	0	0	0
PFOR_VARIANT_NAD_TCOSA	0	0	0	0	0	-5.77683	0	0	0	0	-2.83308	0	0	0	0	0	0	0
PGAMT	-0.0251661	-0.011882	-0.047528	-0.0712921	-0.100189	-0.118083	-0.011882	-0.023764	-0.0261404	-0.047528	-0.0579105	-0.011882	-0.023764	-0.0261404	-0.047528	-0.0712921	-0.0950561	-0.110498
PGCD	0.185881	0	0	0	0	0	0	0	0	0	0	0	0	0	0	0	0	0
PGCD_ORIGINAL_NAD_TCOSA	0	0.0877624	0.35105	0.526575	0.740013	0.872183	0.0877624	0.175525	0.193077	0.35105	0.427737	0.0877624	0.175525	0.193077	0.35105	0.526575	0.7021	0.816156
PGCD_VARIANT_FDX_TCOSA	0	0	0	0	0	0	0	0	0	0	0	0	0	0	0	0	0	0
PGCD_VARIANT_NADP_TCOSA	0	0	0	0	0	0	0	0	0	0	0	0	0	0	0	0	0	0
PGI	-0.0282316	-0.0133294	-0.0533174	-0.0799762	-0.112393	-0.132467	-0.0133294	-0.0266587	-0.0293246	-0.0533174	-0.0649646	-0.0133294	-0.0266587	-0.0293246	-0.0533174	-0.0799762	-0.106635	-0.123958
PGK	0.383296	0.18097	0.723882	1.08582	1.52594	1.79848	0.18097	0.361941	0.398135	0.723882	0.882014	0.18097	0.361941	0.398135	0.723882	1.08582	1.44776	1.68295
PGM	0.569129	0.268711	1.07484	1.61226	2.26577	2.67045	0.268711	0.537421	0.591163	1.07484	1.30964	0.268711	0.537421	0.591163	1.07484	1.61226	2.14969	2.4989
PGPP	0.0755577	0.0356741	0.142696	0.214044	0.300804	0.354529	0.0356741	0.0713482	0.078483	0.142696	0.173868	0.0356741	0.0713482	0.078483	0.142696	0.214044	0.285393	0.331755
PGSA	0.0755577	0.0356741	0.142696	0.214044	0.300804	0.354529	0.0356741	0.0713482	0.078483	0.142696	0.173868	0.0356741	0.0713482	0.078483	0.142696	0.214044	0.285393	0.331755
PHETA1	-0.0103521	-0.0048877	-0.0195508	-0.0293262	-0.0412131	-0.048574	-0.0048877	-0.0097754	-0.0107529	-0.0195508	-0.0238217	-0.0048877	-0.0097754	-0.0107529	-0.0195508	-0.0293262	-0.0391016	-0.0454537
PHOSPHO	0.0080484	0.0038	0.0152	0.0228	0.0320416	0.0377644	0.0038	0.0076	0.00836	0.0152	0.0185204	0.0038	0.0076	0.00836	0.0152	0.0228	0.0304	0.0353385
PIt2rpp	0.177672	0.0838868	0.335547	0.503321	0.707333	0.833667	0.0838868	0.167774	0.184551	0.335547	0.408847	0.0838868	0.167774	0.184551	0.335547	0.503321	0.671094	0.780113
PItex	0.177672	0.0838868	0.335547	0.503321	0.707333	0.833667	0.0838868	0.167774	0.184551	0.335547	0.408847	0.0838868	0.167774	0.184551	0.335547	0.503321	0.671094	0.780113
PMDPHT	2.72587e-05	1.287e-05	5.148e-05	7.722e-05	0.00010852	0.000127902	1.287e-05	2.574e-05	2.8314e-05	5.148e-05	6.27258e-05	1.287e-05	2.574e-05	2.8314e-05	5.148e-05	7.722e-05	0.00010296	0.000119686
PMPK	2.35892e-05	1.11375e-05	4.455e-05	6.6825e-05	9.39114e-05	0.000110684	1.11375e-05	2.2275e-05	2.45025e-05	4.455e-05	5.42819e-05	1.11375e-05	2.2275e-05	2.45025e-05	4.455e-05	6.6825e-05	8.91e-05	0.000103574
PNTK	3.66944e-06	1.7325e-06	6.93e-06	1.0395e-05	1.46084e-05	1.72176e-05	1.7325e-06	3.465e-06	3.8115e-06	6.93e-06	8.44386e-06	1.7325e-06	3.465e-06	3.8115e-06	6.93e-06	1.0395e-05	1.386e-05	1.61116e-05
POLYGP	0.0060671	0.00286454	0.0114582	0.0171872	0.0241538	0.0284678	0.00286454	0.00572908	0.00630199	0.0114582	0.0139612	0.00286454	0.00572908	0.00630199	0.0114582	0.0171872	0.0229163	0.0266391
PPA	0	0	0	0	0	0	0.182894	0	0	0.731576	0.268281	0	0	0.402367	0	0	0	0
PPAKr	0	0	0	0	0	0	0	0	0	0	0	0	0	0	0	0	0	0
PPA_na	0.387369	0.182894	0.731576	1.09736	1.54216	1.8176	0	0.365788	0.402367	0	0.623107	0.182894	0.365788	0	0.731576	1.09736	1.46315	1.70084
PPAt2pp	0	0	0	0	0	0	0	0	0	0	0	0	0	0	0	0	0	0
PPAtex	0	0	0	0	0	0	0	0	0	0	0	0	0	0	0	0	0	0
PPBNGS	0	0	0	0	0	0	0	0	0	0	0	0	0	0	0	0	0	0
PPCDC	3.66944e-06	1.7325e-06	6.93e-06	1.0395e-05	1.46084e-05	1.72176e-05	1.7325e-06	3.465e-06	3.8115e-06	6.93e-06	8.44386e-06	1.7325e-06	3.465e-06	3.8115e-06	6.93e-06	1.0395e-05	1.386e-05	1.61116e-05
PPDD	0	0	0	0	0	0	0	0	0	0	0	0	0	0	0	0	0	0
PPM	-0.0101564	-0.00479526	-0.019181	-0.0287716	-0.0404336	-0.0476553	-0.00479526	-0.00959052	-0.0105496	-0.019181	-0.0233711	-0.00479526	-0.00959052	-0.0105496	-0.019181	-0.0287716	-0.0383621	-0.044594
PPNCL2	3.66944e-06	1.7325e-06	6.93e-06	1.0395e-05	1.46084e-05	1.72176e-05	1.7325e-06	3.465e-06	3.8115e-06	6.93e-06	8.44386e-06	1.7325e-06	3.465e-06	3.8115e-06	6.93e-06	1.0395e-05	1.386e-05	1.61116e-05
PPND	0.0448456	0	0	0	0	0	0	0	0	0	0	0	0	0	0	0	0	0
PPNDH	0.0103521	0.0048877	0.0195508	0.0293262	0.0412131	0.048574	0.0048877	0.0097754	0.0107529	0.0195508	0.0238217	0.0048877	0.0097754	0.0107529	0.0195508	0.0293262	0.0391016	0.0454537
PPND_ORIGINAL_NAD_TCOSA	0	0.0211736	0.0846942	0.127041	0.178535	0	0.0211736	0.0423471	0.0465818	0.0846942	0.103196	0.0211736	0.0423471	0.0465818	0.0846942	0.127041	0.169388	0.196906
PPND_VARIANT_FDX_TCOSA	0	0	0	0	0	0.210423	0	0	0	0	0	0	0	0	0	0	0	0
PPND_VARIANT_NADP_TCOSA	0	0	0	0	0	0	0	0	0	0	0	0	0	0	0	0	0	0
PPOHt	0	0	0	0	0	0	0	0	0	0	0	0	0	0	0	0	0	0
PPS	0.696401	0.328801	1.3152	1.97281	2.77245	3.26762	0.328801	0.657602	0.723362	1.3152	1.60251	0.328801	0.657602	0.723362	1.3152	1.97281	2.63041	3.05772
PRAGSr	0.0226958	0.0107157	0.0428628	0.0642942	0.0903547	0.106493	0.0107157	0.0214314	0.0235745	0.0428628	0.0522261	0.0107157	0.0214314	0.0235745	0.0428628	0.0642942	0.0857255	0.0996517
PRAIS	0.0226958	0.0107157	0.0428628	0.0642942	0.0903547	0.106493	0.0107157	0.0214314	0.0235745	0.0428628	0.0522261	0.0107157	0.0214314	0.0235745	0.0428628	0.0642942	0.0857255	0.0996517
PRAIi	0.00240618	0.00113606	0.00454424	0.00681636	0.00957926	0.0112902	0.00113606	0.00227212	0.00249933	0.00454424	0.00553693	0.00113606	0.00227212	0.00249933	0.00454424	0.00681636	0.00908848	0.0105649
PRAMPC	0.0081698	0.00385732	0.0154293	0.0231439	0.0325249	0.038334	0.00385732	0.00771464	0.0084861	0.0154293	0.0187998	0.00385732	0.00771464	0.0084861	0.0154293	0.0231439	0.0308586	0.0358715
PRASCSi	0.0226722	0.0107046	0.0428182	0.0642273	0.0902608	0.106382	0.0107046	0.0214091	0.02355	0.0428182	0.0521719	0.0107046	0.0214091	0.02355	0.0428182	0.0642273	0.0856364	0.0995481
PRATPP	0.0081698	0.00385732	0.0154293	0.0231439	0.0325249	0.038334	0.00385732	0.00771464	0.0084861	0.0154293	0.0187998	0.00385732	0.00771464	0.0084861	0.0154293	0.0231439	0.0308586	0.0358715
PRFGS	0.0226958	0.0107157	0.0428628	0.0642942	0.0903547	0.106493	0.0107157	0.0214314	0.0235745	0.0428628	0.0522261	0.0107157	0.0214314	0.0235745	0.0428628	0.0642942	0.0857255	0.0996517
PRMICI	0.0081698	0.00385732	0.0154293	0.0231439	0.0325249	0.038334	0.00385732	0.00771464	0.0084861	0.0154293	0.0187998	0.00385732	0.00771464	0.0084861	0.0154293	0.0231439	0.0308586	0.0358715
PROTEIN	0.0559576	0.02642	0.10568	0.15852	0.222773	0.262562	0.02642	0.05284	0.058124	0.10568	0.128766	0.02642	0.05284	0.058124	0.10568	0.15852	0.21136	0.245695
PRPPS	0.0587712	0.0277484	0.110994	0.166491	0.233975	0.275764	0.0277484	0.0554968	0.0610465	0.110994	0.13524	0.0277484	0.0554968	0.0610465	0.110994	0.166491	0.221987	0.258049
PSCVT	0.0577219	0.027253	0.109012	0.163518	0.229797	0.27084	0.027253	0.054506	0.0599566	0.109012	0.132826	0.027253	0.054506	0.0599566	0.109012	0.163518	0.218024	0.253442
PSD	0.00849106	0.004009	0.016036	0.024054	0.0338039	0.0398414	0.004009	0.008018	0.0088198	0.016036	0.0195391	0.004009	0.008018	0.0088198	0.016036	0.024054	0.032072	0.0372821
PSERT	0.185881	0.0877624	0.35105	0.526575	0.740013	0.872183	0.0877624	0.175525	0.193077	0.35105	0.427737	0.0877624	0.175525	0.193077	0.35105	0.526575	0.7021	0.816156
PSP_L	0.185881	0.0877624	0.35105	0.526575	0.740013	0.872183	0.0877624	0.175525	0.193077	0.35105	0.427737	0.0877624	0.175525	0.193077	0.35105	0.526575	0.7021	0.816156
PTA2	0	0	0	0	0	0	0	0	0	0	0	0	0	0	0	0	0	0
PTAr	27.1644	13.4996	21.3956	20.7957	19.495	18.1074	28.7928	27.5857	27.3442	24.6524	24.1165	13.3186	25.6803	27.3442	25.1713	20.2136	19.0906	18.7738
PTBBUTP_HET	0	0	0	0	0	0	0	0	0	0	0	0	0	0	0	0	0	0
PTPATi	3.66944e-06	1.7325e-06	6.93e-06	1.0395e-05	1.46084e-05	1.72176e-05	1.7325e-06	3.465e-06	3.8115e-06	6.93e-06	8.44386e-06	1.7325e-06	3.465e-06	3.8115e-06	6.93e-06	1.0395e-05	1.386e-05	1.61116e-05
PUNP1	-0.013276	-0.00626816	-0.0250726	-0.037609	-0.0528531	-0.062293	-0.00626816	-0.0125363	-0.01379	-0.0250726	-0.0305498	-0.00626816	-0.0125363	-0.01379	-0.0250726	-0.037609	-0.0501453	-0.0582914
PUNP2	0.0031196	0.0014729	0.0058916	0.0088374	0.0124195	0.0146377	0.0014729	0.0029458	0.00324038	0.0058916	0.00717862	0.0014729	0.0029458	0.00324038	0.0058916	0.0088374	0.0117832	0.0136974
PYK	0	0	0	0	0	0	0	0	0	0	0	0	0	0	0	0	0	0
PYNP2r	0.0031196	0.0014729	0.0058916	0.0088374	0.0124195	0.0146377	0.0014729	0.0029458	0.00324038	0.0058916	0.00717862	0.0014729	0.0029458	0.00324038	0.0058916	0.0088374	0.0117832	0.0136974
QULNS	9.38327e-05	4.43025e-05	0.00017721	0.000265815	0.000373559	0.000440278	4.43025e-05	8.8605e-05	9.74655e-05	0.00017721	0.000215922	4.43025e-05	8.8605e-05	9.74655e-05	0.00017721	0.000265815	0.00035442	0.000411996
RBFK	3.66943e-06	1.7325e-06	6.93e-06	1.0395e-05	1.46084e-05	1.72176e-05	1.7325e-06	3.465e-06	3.8115e-06	6.93e-06	8.44386e-06	1.7325e-06	3.465e-06	3.8115e-06	6.93e-06	1.0395e-05	1.386e-05	1.61116e-05
RBFSa	5.45173e-05	2.574e-05	0.00010296	0.00015444	0.00021704	0.000255804	2.574e-05	5.148e-05	5.6628e-05	0.00010296	0.000125452	2.574e-05	5.148e-05	5.6628e-05	0.00010296	0.00015444	0.00020592	0.000239372
RBFSb	2.72587e-05	1.287e-05	5.148e-05	7.722e-05	0.00010852	0.000127902	1.287e-05	2.574e-05	2.8314e-05	5.148e-05	6.27258e-05	1.287e-05	2.574e-05	2.8314e-05	5.148e-05	7.722e-05	0.00010296	0.000119686
RHA40tex	0	0	0	0	0	0	0	0	0	0	0	0	0	0	0	0	0	0
RHCCE	0.0101328	0.00478412	0.0191365	0.0287047	0.0403397	0.0475446	0.00478412	0.00956825	0.0105251	0.0191365	0.0233169	0.00478412	0.00956825	0.0105251	0.0191365	0.0287047	0.038273	0.0444904
RNA	0.00693645	0.003275	0.0131	0.01965	0.0276148	0.0325469	0.003275	0.00655	0.007205	0.0131	0.0159617	0.003275	0.00655	0.007205	0.0131	0.01965	0.0262	0.0304562
RNF_na	13.7172	0	0	0	0	0	0	0	0	0	0	0	0	0	0	0	0	0
RNF_na_ORIGINAL_TCOSA	0	6.72906	25.4807	39.2347	53.1832	62.5966	14.5252	14.1455	14.7118	26.6141	31.0766	6.72906	12.9796	14.465	29.2565	37.9819	52.1534	58.6069
RNF_na_VARIANT_1_TCOSA	0	0	0	0	0	0	0	0	0	0	0	0	0	0	0	0	0	0
RNF_na_VARIANT_2_TCOSA	0	0	0	0	0	0	0	0	0	0	0	0	0	0	0	0	0	0
RNF_na_VARIANT_3_TCOSA	0	0	0	0	0	0	0	0	0	0	0	0	0	0	0	0	0	0
RNF_na_VARIANT_4_TCOSA	0	0	0	0	0	0	0	0	0	0	0	0	0	0	0	0	0	0
RNF_na_VARIANT_5_TCOSA	0	0	0	0	0	0	0	0	0	0	0	0	0	0	0	0	0	0
RNTR1c2	0.00614834	0.0029029	0.0116116	0.0174174	0.0244773	0.028849	0.0029029	0.0058058	0.00638638	0.0116116	0.0141482	0.0029029	0.0058058	0.00638638	0.0116116	0.0174174	0.0232232	0.0269958
RNTR2c2	0.00130236	0.0006149	0.0024596	0.0036894	0.00518484	0.00611088	0.0006149	0.0012298	0.00135278	0.0024596	0.0029969	0.0006149	0.0012298	0.00135278	0.0024596	0.0036894	0.0049192	0.00571832
RNTR3c2	0.00148133	0.0006994	0.0027976	0.0041964	0.00589734	0.00695064	0.0006994	0.0013988	0.00153868	0.0027976	0.00340874	0.0006994	0.0013988	0.00153868	0.0027976	0.0041964	0.0055952	0.00650414
RPE	-0.0652365	-0.030801	-0.123204	-0.184806	-0.259714	-0.3061	-0.030801	-0.061602	-0.0677622	-0.123204	-0.150118	-0.030801	-0.061602	-0.0677622	-0.123204	-0.184806	-0.246408	-0.286437
RPI	-0.065182	-0.0307753	-0.123101	-0.184652	-0.259497	-0.305844	-0.0307753	-0.0615505	-0.0677056	-0.123101	-0.149992	-0.0307753	-0.0615505	-0.0677056	-0.123101	-0.184652	-0.246202	-0.286198
SADT2	0.11191	0.0528376	0.21135	0.317026	0.445527	0.5251	0.0528376	0.105675	0.116243	0.21135	0.25752	0.0528376	0.105675	0.116243	0.21135	0.317026	0.422701	0.491368
SDPDS	0.0321402	0.0151748	0.0606992	0.0910489	0.127954	0.150807	0.0151748	0.0303496	0.0333846	0.0606992	0.073959	0.0151748	0.0303496	0.0333846	0.0606992	0.0910489	0.121398	0.14112
SDPTA	-0.0321402	-0.0151748	-0.0606992	-0.0910489	-0.127954	-0.150807	-0.0151748	-0.0303496	-0.0333846	-0.0606992	-0.073959	-0.0151748	-0.0303496	-0.0333846	-0.0606992	-0.0910489	-0.121398	-0.14112
SERAT	0.0680717	0.0321396	0.128558	0.192838	0.271001	0.319403	0.0321396	0.0642792	0.0707071	0.128558	0.156642	0.0321396	0.0642792	0.0707071	0.128558	0.192838	0.257117	0.298885
SERD_L	0	0	0	0	0	0	0	0	0	0	0	0	0	0	0	0	0	0
SHK3Dr	0.0577219	0	0	0	0	0	0	0	0	0	0	0	0	0	0	0	0	0
SHK3Dr_ORIGINAL_NADP_TCOSA	0	0.027253	0.109012	0.163518	0.229797	0.27084	0	0	0	0	0	0.027253	0.054506	0.0599566	0.109012	0.163518	0.218024	0.253442
SHK3Dr_VARIANT_FDX_TCOSA	0	0	0	0	0	0	0.027253	0	0	0.109012	0	0	0	0	0	0	0	0
SHK3Dr_VARIANT_NAD_TCOSA	0	0	0	0	0	0	0	0.054506	0.0599566	0	0.132826	0	0	0	0	0	0	0
SHKK	0.0577219	0.027253	0.109012	0.163518	0.229797	0.27084	0.027253	0.054506	0.0599566	0.109012	0.132826	0.027253	0.054506	0.0599566	0.109012	0.163518	0.218024	0.253442
SHSL1	0	0	0	0	0	0	0	0	0	0	0	0	0	0	0	0	0	0
SO4t2pp	0.112361	0.0530504	0.212202	0.318303	0.447321	0.527215	0.0530504	0.106101	0.116711	0.212202	0.258557	0.0530504	0.106101	0.116711	0.212202	0.318303	0.424403	0.493348
SO4tex	0.112361	0.0530504	0.212202	0.318303	0.447321	0.527215	0.0530504	0.106101	0.116711	0.212202	0.258557	0.0530504	0.106101	0.116711	0.212202	0.318303	0.424403	0.493348
SOLUTE	0.00524205	0	0	0	0	0	0	0	0	0	0	0	0	0	0	0	0	0
SOLUTE_NADH_TCOSA	0	0	0	0	0	0	0.002475	0.00495	0.005445	0.0099	0.0120627	0	0	0	0	0	0	0
SOLUTE_NADPH_TCOSA	0	0	0	0	0	0	0	0	0	0	0	0	0	0	0	0	0	0
SOLUTE_ORIGINAL_TCOSA	0	0.002475	0.0099	0.01485	0.0208692	0.0245965	0	0	0	0	0	0.002475	0.00495	0.005445	0.0099	0.01485	0.0198	0.0230165
SULRi	0.11191	0	0	0	0	0	0	0	0	0	0	0	0	0	0	0	0	0
SULRi_ORIGINAL_NADP_TCOSA	0	0.0528376	0.21135	0.317026	0.445527	0	0	0	0	0	0	0.0528376	0.105675	0.116243	0.21135	0.317026	0.422701	0.491368
SULRi_VARIANT_FDX_TCOSA	0	0	0	0	0	0	0	0	0	0	0	0	0	0	0	0	0	0
SULRi_VARIANT_NAD_TCOSA	0	0	0	0	0	0.5251	0.0528376	0.105675	0.116243	0.21135	0.25752	0	0	0	0	0	0	0
TALA	-0.00374553	-0.00176843	-0.00707371	-0.0106106	-0.0149114	-0.0175746	-0.00176843	-0.00353685	-0.00389054	-0.00707371	-0.00861896	-0.00176843	-0.00353685	-0.00389054	-0.00707371	-0.0106106	-0.0141474	-0.0164457
TEICH	0.0117125	0.00553	0.02212	0.03318	0.046629	0.0549571	0.00553	0.01106	0.012166	0.02212	0.0269521	0.00553	0.01106	0.012166	0.02212	0.03318	0.04424	0.0514268
THDPS	0.0321402	0.0151748	0.0606992	0.0910489	0.127954	0.150807	0.0151748	0.0303496	0.0333846	0.0606992	0.073959	0.0151748	0.0303496	0.0333846	0.0606992	0.0910489	0.121398	0.14112
THRD_L	0.0243975	0.0115191	0.0460765	0.0691147	0.0971292	0.114477	0.0115191	0.0230382	0.0253421	0.0460765	0.0561419	0.0115191	0.0230382	0.0253421	0.0460765	0.0691147	0.092153	0.107123
THRS	0.0473401	0.0223513	0.0894053	0.134108	0.188466	0.222127	0.0223513	0.0447026	0.0491729	0.0894053	0.108936	0.0223513	0.0447026	0.0491729	0.0894053	0.134108	0.178811	0.207858
THZPSN3	2.35892e-05	0	0	0	0	0	0	0	0	0	0	0	0	0	0	0	0	0
THZPSN3_ORIGINAL_NADP_TCOSA	0	1.11375e-05	4.455e-05	6.6825e-05	9.39114e-05	0.000110684	0	0	0	0	0	1.11375e-05	2.2275e-05	2.45025e-05	4.455e-05	6.6825e-05	8.91e-05	0.000103574
THZPSN3_VARIANT_FDX_TCOSA	0	0	0	0	0	0	0	0	0	0	0	0	0	0	0	0	0	0
THZPSN3_VARIANT_NAD_TCOSA	0	0	0	0	0	0	1.11375e-05	2.2275e-05	2.45025e-05	4.455e-05	5.42819e-05	0	0	0	0	0	0	0
TKT1	-0.00374553	-0.00176843	-0.00707371	-0.0106106	-0.0149114	-0.0175746	-0.00176843	-0.00353685	-0.00389054	-0.00707371	-0.00861896	-0.00176843	-0.00353685	-0.00389054	-0.00707371	-0.0106106	-0.0141474	-0.0164457
TKT2	-0.061491	-0.0290326	-0.11613	-0.174195	-0.244803	-0.288526	-0.0290326	-0.0580651	-0.0638717	-0.11613	-0.141499	-0.0290326	-0.0580651	-0.0638717	-0.11613	-0.174195	-0.232261	-0.269991
TMDS	0.0031196	0.0014729	0.0058916	0.0088374	0.0124195	0.0146377	0.0014729	0.0029458	0.00324038	0.0058916	0.00717862	0.0014729	0.0029458	0.00324038	0.0058916	0.0088374	0.0117832	0.0136974
TMPK	2.35892e-05	1.11375e-05	4.455e-05	6.6825e-05	9.39114e-05	0.000110684	1.11375e-05	2.2275e-05	2.45025e-05	4.455e-05	5.42819e-05	1.11375e-05	2.2275e-05	2.45025e-05	4.455e-05	6.6825e-05	8.91e-05	0.000103574
TMPPP	2.35892e-05	1.11375e-05	4.455e-05	6.6825e-05	9.39114e-05	0.000110684	1.11375e-05	2.2275e-05	2.45025e-05	4.455e-05	5.42819e-05	1.11375e-05	2.2275e-05	2.45025e-05	4.455e-05	6.6825e-05	8.91e-05	0.000103574
TPI	-0.205529	-0.0970393	-0.388157	-0.582236	-0.818236	-0.964377	-0.0970393	-0.194079	-0.213487	-0.388157	-0.47295	-0.0970393	-0.194079	-0.213487	-0.388157	-0.582236	-0.776315	-0.902427
TRPS2	0.00240618	0.00113606	0.00454424	0.00681636	0.00957926	0.0112902	0.00113606	0.00227212	0.00249933	0.00454424	0.00553693	0.00113606	0.00227212	0.00249933	0.00454424	0.00681636	0.00908848	0.0105649
TRPS3	0.00240618	0.00113606	0.00454424	0.00681636	0.00957926	0.0112902	0.00113606	0.00227212	0.00249933	0.00454424	0.00553693	0.00113606	0.00227212	0.00249933	0.00454424	0.00681636	0.00908848	0.0105649
TRSARr	4.71785e-05	0	0	0	0	0	0	0	0	0	0	0	0	0	0	0	0	0
TRSARr_ORIGINAL_NAD_TCOSA	0	2.2275e-05	8.91e-05	0.00013365	0.000187823	0.000221369	2.2275e-05	4.455e-05	4.9005e-05	8.91e-05	0.000108564	2.2275e-05	4.455e-05	4.9005e-05	8.91e-05	0.00013365	0.0001782	0.000207149
TRSARr_VARIANT_FDX_TCOSA	0	0	0	0	0	0	0	0	0	0	0	0	0	0	0	0	0	0
TRSARr_VARIANT_NADP_TCOSA	0	0	0	0	0	0	0	0	0	0	0	0	0	0	0	0	0	0
TYRL	2.35892e-05	0	0	0	0	0	0	0	0	0	0	0	0	0	0	0	0	0
TYRL_ORIGINAL_NADP_TCOSA	0	1.11375e-05	4.455e-05	6.6825e-05	9.39114e-05	0.000110684	0	0	0	0	0	1.11375e-05	2.2275e-05	2.45025e-05	4.455e-05	6.6825e-05	8.91e-05	0.000103574
TYRL_VARIANT_FDX_TCOSA	0	0	0	0	0	0	0	0	0	0	0	0	0	0	0	0	0	0
TYRL_VARIANT_NAD_TCOSA	0	0	0	0	0	0	1.11375e-05	2.2275e-05	2.45025e-05	4.455e-05	5.42819e-05	0	0	0	0	0	0	0
TYRTA	-0.0448456	-0.0211736	-0.0846942	-0.127041	-0.178535	-0.210423	-0.0211736	-0.0423471	-0.0465818	-0.0846942	-0.103196	-0.0211736	-0.0423471	-0.0465818	-0.0846942	-0.127041	-0.169388	-0.196906
U23GAAT	0	0	0	0	0	0	0	0	0	0	0	0	0	0	0	0	0	0
UAAGDS	0	0	0	0	0	0	0	0	0	0	0	0	0	0	0	0	0	0
UAGAAT	0	0	0	0	0	0	0	0	0	0	0	0	0	0	0	0	0	0
UAGCVT	0.0118276	0.00558432	0.0223373	0.0335059	0.047087	0.055497	0.00558432	0.0111686	0.0122855	0.0223373	0.0272169	0.00558432	0.0111686	0.0122855	0.0223373	0.0335059	0.0446746	0.0519319
UAGDP	0.0251661	0.011882	0.047528	0.0712921	0.100189	0.118083	0.011882	0.023764	0.0261404	0.047528	0.0579105	0.011882	0.023764	0.0261404	0.047528	0.0712921	0.0950561	0.110498
UAGPT3	0	0	0	0	0	0	0	0	0	0	0	0	0	0	0	0	0	0
UAMAGS	0	0	0	0	0	0	0	0	0	0	0	0	0	0	0	0	0	0
UAMAS	0	0	0	0	0	0	0	0	0	0	0	0	0	0	0	0	0	0
UAPGR	0.0118276	0	0	0	0	0	0	0	0	0	0	0	0	0	0	0	0	0
UAPGR_ORIGINAL_NADP_TCOSA	0	0.00558432	0.0223373	0.0335059	0.047087	0.055497	0	0	0	0	0	0.00558432	0.0111686	0.0122855	0.0223373	0.0335059	0.0446746	0.0519319
UAPGR_VARIANT_FDX_TCOSA	0	0	0	0	0	0	0	0	0	0	0	0	0	0	0	0	0	0
UAPGR_VARIANT_NAD_TCOSA	0	0	0	0	0	0	0.00558432	0.0111686	0.0122855	0.0223373	0.0272169	0	0	0	0	0	0	0
UDCPDP	0	0	0	0	0	0	0	0	0	0	0	0	0	0	0	0	0	0
UDCPDPS	0	0	0	0	0	0	0	0	0	0	0	0	0	0	0	0	0	0
UGMDDS	0	0	0	0	0	0	0	0	0	0	0	0	0	0	0	0	0	0
UHGADA	0	0	0	0	0	0	0	0	0	0	0	0	0	0	0	0	0	0
UMPK	0.0341135	0.0161065	0.0644259	0.0966388	0.13581	0.160066	0.0161065	0.0322129	0.0354342	0.0644259	0.0784997	0.0161065	0.0322129	0.0354342	0.0644259	0.0966388	0.128852	0.149784
VALTA	-0.120753	-0.0570129	-22.9447	-0.342078	-0.480733	-0.566594	-0.0570129	-0.114026	-0.125428	-0.228052	-0.27787	-0.0570129	-0.114026	-0.125428	-27.9505	-0.342078	-0.456103	-0.530197
VPAMTr	-0.0551711	-0.0260487	-22.8208	-0.156292	-0.219642	-0.258872	-0.0260487	-0.0520974	-0.0573071	-0.104195	-0.126956	-0.0260487	-0.0520974	-0.0573071	-27.8266	-0.156292	-0.208389	-0.242242
ZN2tpp	3.51217e-05	1.65825e-05	6.633e-05	9.9495e-05	0.000139824	0.000164797	1.65825e-05	3.3165e-05	3.64815e-05	6.633e-05	8.08198e-05	1.65825e-05	3.3165e-05	3.64815e-05	6.633e-05	9.9495e-05	0.00013266	0.000154211
Zn2tex	3.51217e-05	1.65825e-05	6.633e-05	9.9495e-05	0.000139824	0.000164797	1.65825e-05	3.3165e-05	3.64815e-05	6.633e-05	8.08198e-05	1.65825e-05	3.3165e-05	3.64815e-05	6.633e-05	9.9495e-05	0.00013266	0.000154211
biomass	0.1059	0.05	0.2	0.3	0.4216	0.4969	0.05	0.1	0.11	0.2	0.24369	0.05	0.1	0.11	0.2	0.3	0.4	0.46498
c14	0.000674617	0	0	0	0	0	0	0	0	0	0	0	0	0	0	0	0	0
c14_ORIGINAL_NADP_TCOSA	0	0.000318516	0.00127406	0.0019111	0.00268573	0.00316541	0	0	0	0	0	0.000318516	0.000637032	0.000700735	0.00127406	0.0019111	0.00254813	0.00296207
c14_VARIANT_FDX_TCOSA	0	0	0	0	0	0	0.000318516	0	0.000700735	0	0	0	0	0	0	0	0	0
c14_VARIANT_NAD_TCOSA	0	0	0	0	0	0	0	0.000637032	0	0.00127406	0.00155238	0	0	0	0	0	0	0
c160	0.0121431	0	0	0	0	0	0	0	0	0	0	0	0	0	0	0	0	0
c160_ORIGINAL_NADP_TCOSA	0	0.00573329	0.0229332	0.0343997	0.0483431	0.0569774	0	0	0	0	0	0.00573329	0.0114666	0.0126132	0.0229332	0.0343997	0.0458663	0.0533173
c160_VARIANT_FDX_TCOSA	0	0	0	0	0	0	0	0	0	0	0	0	0	0	0	0	0	0
c160_VARIANT_NAD_TCOSA	0	0	0	0	0	0	0.00573329	0.0114666	0.0126132	0.0229332	0.0279429	0	0	0	0	0	0	0
c161	0.00697104	0	0	0	0	0	0	0	0	0	0	0	0	0	0	0	0	0
c161_ORIGINAL_NADP_TCOSA	0	0.00329133	0.0131653	0.019748	0.0277525	0	0	0	0	0	0	0.00329133	0.00658266	0.00724093	0.0131653	0.019748	0.0263307	0.0306081
c161_VARIANT_FDX_TCOSA	0	0	0	0	0	0	0	0	0.00724093	0.0131653	0	0	0	0	0	0	0	0
c161_VARIANT_NAD_TCOSA	0	0	0	0	0	0.0327093	0.00329133	0.00658266	0	0	0.0160413	0	0	0	0	0	0	0
c17	0.00269847	0.00127406	0.00509626	0.00764438	0.0107429	0.0126616	0.00127406	0.00254813	0.00280294	0.00509626	0.00620953	0.00127406	0.00254813	0.00280294	0.00509626	0.00764438	0.0101925	0.0118483
c180	0.000674617	0	0	0	0	0	0	0	0	0	0	0	0	0	0	0	0	0
c180_ORIGINAL_NADP_TCOSA	0	0.000318516	0.00127406	0.0019111	0.00268573	0.00316541	0	0	0	0	0	0.000318516	0.000637032	0.000700735	0.00127406	0.0019111	0.00254813	0.00296207
c180_VARIANT_FDX_TCOSA	0	0	0	0	0	0	0.000318516	0	0	0	0	0	0	0	0	0	0	0
c180_VARIANT_NAD_TCOSA	0	0	0	0	0	0	0	0.000637032	0.000700735	0.00127406	0.00155238	0	0	0	0	0	0	0
c181	0.00202385	0	0	0	0	0	0	0	0	0	0	0	0	0	0	0	0	0
c181_ORIGINAL_NADP_TCOSA	0	0.000955548	0.00382219	0.00573329	0.00805718	0.00949624	0	0	0	0	0	0.000955548	0.0019111	0.00210221	0.00382219	0.00573329	0.00764438	0.00888621
c181_VARIANT_FDX_TCOSA	0	0	0	0	0	0	0	0.0019111	0.00210221	0.00382219	0	0	0	0	0	0	0	0
c181_VARIANT_NAD_TCOSA	0	0	0	0	0	0	0.000955548	0	0	0	0.00465715	0	0	0	0	0	0	0
c19	0.00112436	0.00053086	0.00212344	0.00318516	0.00447621	0.00527569	0.00053086	0.00106172	0.00116789	0.00212344	0.00258731	0.00053086	0.00106172	0.00116789	0.00212344	0.00318516	0.00424688	0.00493679
cds	0.0840488	0.0396831	0.158732	0.238098	0.334608	0.39437	0.0396831	0.0793662	0.0873028	0.158732	0.193407	0.0396831	0.0793662	0.0873028	0.158732	0.238098	0.317465	0.369037
cds1	0.00849106	0.004009	0.016036	0.024054	0.0338039	0.0398414	0.004009	0.008018	0.0088198	0.016036	0.0195391	0.004009	0.008018	0.0088198	0.016036	0.024054	0.032072	0.0372821
rxn00213	0.0282316	0.0133294	0.0533174	0.0799762	0.112393	0.132467	0.0133294	0.0266587	0.0293246	0.0533174	0.0649646	0.0133294	0.0266587	0.0293246	0.0533174	0.0799762	0.106635	0.123958
rxn00214	0.0188211	0.00888624	0.035545	0.0533174	0.0749288	0.0883115	0.00888624	0.0177725	0.0195497	0.035545	0.0433098	0.00888624	0.0177725	0.0195497	0.035545	0.0533174	0.0710899	0.0826385
rxn00704	-0.0282316	-0.0133294	-0.0533174	-0.0799762	-0.112393	-0.132467	-0.0133294	-0.0266587	-0.0293246	-0.0533174	-0.0649646	-0.0133294	-0.0266587	-0.0293246	-0.0533174	-0.0799762	-0.106635	-0.123958
rxn05349	0.0224872	0.0106172	0.0424688	0.0637032	0.0895242	0.105514	0.0106172	0.0212344	0.0233578	0.0424688	0.0517461	0.0106172	0.0212344	0.0233578	0.0424688	0.0637032	0.0849376	0.0987357

## Sheet: Suppl. Table 5
		Max Product [mmol/gDW/h]				Max MDF (at Max Prod) [kJ/mol]
		Wild type	Up to 1 swap	Up to 5 swaps		Wild type	Up to 1 swap	Up to 5 swaps
substrate_condition	target_product
Formate	1,3-Butanediol (ALD)	N/A	8.93 (HydABCD_1)	8.93 (HydABCD_1)		N/A	1.74 (HydABCD_1)	1.74 (HydABCD_1)
	1,3-Butanediol (DRA)	N/A	8.93 (HDCR_FDX)	8.93 (HDCR_FDX)		N/A	0.35 (HDCR_FDX)	0.35 (HDCR_FDX)
	1-Butanol (ALD) - NAD	N/A	8.18 (HydABCD_1)	8.18 (HydABCD_1)		N/A	1.92 (HydABCD_1)	1.92 (HydABCD_1)
	1-Butanol (ALD) - NADP	N/A	8.18 (HydABCD_1)	8.18 (HydABCD_1)		N/A	1.92 (HydABCD_1)	1.92 (HydABCD_1)
	1-Butanol (AOR) - NAD	8.18	8.18	8.18		1.54	1.92 (HydABCD_1)	1.92 (HydABCD_1)
	1-Butanol (AOR) - NADP	N/A	8.18 (HydABCD_1)	8.18 (HydABCD_1)		N/A	1.92 (HydABCD_1)	1.92 (HydABCD_1)
	2,3-Butanediol	N/A	8.93 (HydABCD_1)	8.93 (HydABCD_1)		N/A	0.77 (HydABCD_1)	0.77 (HydABCD_1)
	2-Butanol	N/A	8.18 (HydABCD_1)	8.18 (HDCR_FDX)		N/A	0.96 (HydABCD_1)	1.74 (HydABCD_1, PFL)
	3-Hydroxybutanoate	N/A	10.91 (HDCR_FDX)	10.91 (HDCR_FDX)		N/A	0.35 (HDCR_FDX)	0.35 (HDCR_FDX)
	Acetate	24.55	24.55	24.55		1.92	1.92	1.92
	Acetone	N/A	12.28 (HydABCD_1)	12.28 (HydABCD_1)		N/A	1.74 (HydABCD_1)	1.74 (HydABCD_1)
	Butanone	N/A	8.93 (HydABCD_1)	8.93 (HydABCD_1)		N/A	0.96 (HydABCD_1)	0.96 (HydABCD_1)
	Butyrate	9.82	9.82	9.82		1.74	1.92 (HDCR_NADP)	1.92 (HDCR_NADP)
	Citramalate	N/A	10.91 (HDCR_FDX)	10.91 (HDCR_FDX)		N/A	0.35 (HDCR_FDX)	0.35 (HDCR_FDX)
	Ethanol (ALD)	N/A	16.37 (HydABCD_1)	16.37 (HydABCD_1)		N/A	1.74 (HydABCD_1)	1.74 (HydABCD_1)
	Ethanol (AOR)	16.37	16.37	16.37		1.92	1.92	1.92
	Hexanoate	N/A	N/A	N/A		N/A	N/A	N/A
	Hexanol (ALD) - NAD	N/A	N/A	N/A		N/A	N/A	N/A
	Hexanol (ALD) - NADP	N/A	N/A	N/A		N/A	N/A	N/A
	Hexanol (AOR) - NAD	N/A	N/A	N/A		N/A	N/A	N/A
	Hexanol (AOR) - NADP	N/A	N/A	N/A		N/A	N/A	N/A
	Isopropanol	N/A	10.91 (HydABCD_1)	10.91 (HydABCD_1)		N/A	1.74 (HydABCD_1)	1.74 (HydABCD_1)
	Lactate	N/A	16.37 (HDCR_FDX)	16.37 (HDCR_FDX)		N/A	0.35 (HDCR_FDX)	1.74 (HydABCD_1, PFL)
H2 + CO2	1,3-Butanediol (ALD)	N/A	14.80 (HydABCD_1)	14.80 (HydABCD_1)		N/A	1.46 (HydABCD_1)	1.46 (HydABCD_1)
	1,3-Butanediol (DRA)	N/A	N/A	14.80 (HDCR_NADP, HydABCD_1)		N/A	N/A	0.38 (HDCR_NADP, HydABCD_1)
	1-Butanol (ALD) - NAD	N/A	14.80 (HydABCD_1)	14.80 (HydABCD_1)		N/A	1.71 (HydABCD_1)	1.71 (HydABCD_1)
	1-Butanol (ALD) - NADP	N/A	14.80 (HydABCD_1)	14.80 (HydABCD_1)		N/A	1.71 (HydABCD_1)	1.71 (HydABCD_1)
	1-Butanol (AOR) - NAD	14.80	14.80	14.80		1.51	1.71 (HydABCD_1)	1.71 (HydABCD_1)
	1-Butanol (AOR) - NADP	14.80	14.80	14.80		1.51	1.71 (HydABCD_1)	1.71 (HydABCD_1)
	2,3-Butanediol	N/A	14.80 (HydABCD_1)	14.80 (HDCR_NAD)		N/A	0.56 (HydABCD_1)	1.30 (HDCR_NADP, HydABCD_1)
	2-Butanol	N/A	14.80 (HydABCD_1)	14.80 (HydABCD_1)		N/A	1.46 (HydABCD_1)	1.46 (HydABCD_1)
	3-Hydroxybutanoate	N/A	N/A	N/A		N/A	N/A	N/A
	Acetate	29.59	29.59	29.59		1.92	1.92	1.92
	Acetone	N/A	19.73 (HydABCD_1)	19.73 (HDCR_NAD)		N/A	1.46 (HydABCD_1)	1.71 (HDCR_NADP, HydABCD_1, MTHFDnad_NADP)
	Butanone	N/A	14.80 (HydABCD_1)	14.80 (HDCR_NAD)		N/A	0.70 (HydABCD_1)	1.37 (HDCR_NADP, HydABCD_1)
	Butyrate	14.80	14.80	14.80		1.74	1.74	1.74
	Citramalate	N/A	N/A	N/A		N/A	N/A	N/A
	Ethanol (ALD)	N/A	29.59 (HydABCD_1)	29.59 (HDCR_NAD)		N/A	1.46 (HydABCD_1)	1.71 (HDCR_NADP, HydABCD_1)
	Ethanol (AOR)	29.59	29.59	29.59		1.87	1.87	1.87
	Hexanoate	N/A	N/A	N/A		N/A	N/A	N/A
	Hexanol (ALD) - NAD	N/A	N/A	N/A		N/A	N/A	N/A
	Hexanol (ALD) - NADP	N/A	N/A	N/A		N/A	N/A	N/A
	Hexanol (AOR) - NAD	N/A	N/A	N/A		N/A	N/A	N/A
	Hexanol (AOR) - NADP	N/A	N/A	N/A		N/A	N/A	N/A
	Isopropanol	N/A	19.73 (HydABCD_1)	19.73 (HydABCD_1)		N/A	1.46 (HydABCD_1)	1.71 (HDCR_NADP, HydABCD_1, MTHFDnad_NADP)
	Lactate	N/A	19.73 (HDCR_NAD)	19.73 (HDCR_NAD)		N/A	0.24 (HDCR_NAD)	1.46 (HDCR_NADP, HydABCD_1)
Methanol + CO2	1,3-Butanediol (ALD)	13.47	13.47	13.47		0.57	0.57	0.72 (HDCR_NAD, MTHFR2_NADP)
	1,3-Butanediol (DRA)	13.47	13.47	13.47		0.37	0.57 (HDCR_NAD)	0.57 (HDCR_NAD)
	1-Butanol (ALD) - NAD	12.35	12.35	12.35		2.06	2.06	2.06
	1-Butanol (ALD) - NADP	12.35	12.35	12.35		0.57	1.36 (HydABCD_1)	1.36 (HydABCD_1)
	1-Butanol (AOR) - NAD	12.35	12.35	12.35		2.06	2.30 (HDCR_NAD)	2.30 (HDCR_NAD)
	1-Butanol (AOR) - NADP	12.35	12.35	12.35		2.10	2.23 (HDCR_NADP)	2.23 (HDCR_NADP)
	2,3-Butanediol	13.47	13.47	13.47		0.57	0.57	0.57
	2-Butanol	12.35	12.35	12.35		0.57	0.65 (HydABCD_1)	0.65 (HydABCD_1)
	3-Hydroxybutanoate	N/A	16.47 (MTHFDnad_NADP)	16.47 (MTHFDnad_NADP)		N/A	0.14 (MTHFDnad_NADP)	0.24 (PFL, MTHFR2_NADP)
	Acetate	37.05	37.05	37.05		1.88	1.88	1.88
	Acetone	18.53	18.53	18.53		0.57	0.57	0.57
	Butanone	13.47	13.47	13.47		0.57	0.65 (HydABCD_1)	0.65 (HydABCD_1)
	Butyrate	14.82	14.82	14.82		1.88	1.88	1.88
	Citramalate	N/A	N/A	N/A		N/A	N/A	N/A
	Ethanol (ALD)	24.70	24.70	24.70		0.57	1.37 (HydABCD_1)	1.37 (HydABCD_1)
	Ethanol (AOR)	24.70	24.70	24.70		2.34	2.34	2.34
	Hexanoate	N/A	N/A	9.26 (HDCR_NAD, MTHFR2_NADP)		N/A	N/A	0.15 (HDCR_NAD, MTHFR2_NADP)
	Hexanol (ALD) - NAD	N/A	N/A	8.23 (HDCR_NAD, MTHFR2_NADP)		N/A	N/A	0.32 (HDCR_NAD, MTHFR2_NADP)
	Hexanol (ALD) - NADP	N/A	N/A	8.23 (HDCR_NAD, MTHFR2_NADP)		N/A	N/A	0.32 (HDCR_NAD, MTHFR2_NADP)
	Hexanol (AOR) - NAD	N/A	N/A	N/A		N/A	N/A	N/A
	Hexanol (AOR) - NADP	N/A	N/A	N/A		N/A	N/A	N/A
	Isopropanol	16.47	16.47	16.47		0.57	0.57	0.72 (HDCR_NAD, MTHFR2_NADP)
	Lactate	24.70	24.70	24.70		0.57	0.57	0.57
Methanol + Formate	1,3-Butanediol (ALD)	16.41	18.02 (HydABCD_1)	18.02 (HydABCD_1)		0.95	0.82 (HydABCD_1)	0.82 (HydABCD_1)
	1,3-Butanediol (DRA)	18.02	18.02	18.02		0.38	0.39 (HDCR_NADP)	0.39 (HDCR_NADP)
	1-Butanol (ALD) - NAD	16.52	16.52	16.52		1.95	2.01 (HDCR_NADP)	2.01 (HDCR_NADP)
	1-Butanol (ALD) - NADP	16.52	16.52	16.52		2.11	2.13 (HDCR_NADP)	2.13 (HDCR_NADP)
	1-Butanol (AOR) - NAD	16.52	16.52	16.52		1.95	2.01 (HDCR_NADP)	2.01 (HDCR_NADP)
	1-Butanol (AOR) - NADP	16.52	16.52	16.52		2.11	2.13 (HDCR_NADP)	2.13 (HDCR_NADP)
	2,3-Butanediol	18.02	18.02	18.02		1.69	1.69	1.69
	2-Butanol	16.52	16.52	16.52		1.95	1.95	1.95
	3-Hydroxybutanoate	N/A	22.02 (HDCR_FDX)	22.02 (HDCR_FDX)		N/A	0.35 (HDCR_FDX)	0.35 (HDCR_FDX)
	Acetate	49.55	49.55	49.55		2.54	2.63 (HDCR_NAD)	2.63 (HDCR_NAD)
	Acetone	24.78	24.78	24.78		2.54	2.54	2.54
	Butanone	18.02	18.02	18.02		1.95	1.95	1.95
	Butyrate	19.82	19.82	19.82		2.46	2.53 (HDCR_NADP)	2.53 (HDCR_NADP)
	Citramalate	N/A	9.74 (HDCR_FDX)	9.74 (HDCR_FDX)		N/A	0.35 (HDCR_FDX)	0.35 (HDCR_FDX)
	Ethanol (ALD)	33.03	33.03	33.03		2.33	2.33	2.33
	Ethanol (AOR)	33.03	33.03	33.03		2.33	2.33	2.33
	Hexanoate	12.12	12.39 (HydABCD_1)	12.39 (MTHFDnad_NADP)		0.91	0.91 (HydABCD_1)	0.91 (MTHFDnad_NADP)
	Hexanol (ALD) - NAD	N/A	N/A	11.01 (HDCR_NAD, MTHFR2_NADP)		N/A	N/A	0.34 (HDCR_NAD, MTHFR2_NADP)
	Hexanol (ALD) - NADP	N/A	N/A	11.01 (HDCR_NAD, MTHFR2_NADP)		N/A	N/A	0.34 (HDCR_NAD, MTHFR2_NADP)
	Hexanol (AOR) - NAD	N/A	N/A	N/A		N/A	N/A	N/A
	Hexanol (AOR) - NADP	N/A	N/A	N/A		N/A	N/A	N/A
	Isopropanol	22.02	22.02	22.02		0.95	2.29 (HydABCD_1)	2.29 (HydABCD_1)
	Lactate	N/A	33.03 (PFL)	33.03 (PFL)		N/A	0.95 (PFL)	0.95 (PFL)
